# Supplementary material for: Triple nitrogen-vacancy centre fabrication by C5N4Hn ion implantation
Source: Nat Commun. 2019 Jun 13;10:2664. doi: 10.1038/s41467-019-10529-x (PMC6565727; doi:10.1038/s41467-019-10529-x)
Supplement: Supplementary file 2 — Source Data [file 41467_2019_10529_MOESM2_ESM.xlsx]

## Sheet: Figure 1 (b)
76600	36000	24200	31200	22600	21800	21400	26400	23200	21000	23800	21400	24600	23400	20800	20800	23000	23800	20000	25000	21800	19600	21400	22000	18000	18000	18600	19400	19800	20400	20600	17200	19200	20800	23800	16200	22800	19000	18400	23600	23000	19200	21000	17000	22600	20400	20600	20000	18200	21000
19600	19400	17000	21800	17400	22600	23600	18400	22400	19000	23200	27800	21800	22600	18800	22400	20600	20600	18800	18800	19600	15400	20400	17400	22000	19600	19600	19800	19000	20000	19400	20400	17400	18600	19600	22400	19800	23800	19000	16600	16800	20400	18400	19600	20800	21400	21200	19200	19400	20200
22000	19800	21200	21600	20600	23800	19200	17800	20200	20000	20800	19800	23800	20000	18400	22600	21400	19800	19400	21000	20800	18600	19800	19400	21000	16400	20200	17200	18800	20400	17600	18800	18800	19000	20400	16400	17400	21000	18200	17600	18600	21200	21200	18200	16800	19800	17400	19400	20600	17800
20800	20600	22200	22800	19000	21000	22200	20200	17600	16600	21600	17600	17400	16800	16400	17600	18600	19600	18000	17400	15600	17400	19000	18800	18400	20000	18600	19600	17000	19000	17200	17600	20000	19000	23000	22200	18000	15800	19200	17200	17800	18600	19200	19200	19600	18600	20400	21200	17200	16400
21200	17400	20200	19600	18200	20600	16000	22000	18600	21600	19800	21400	18600	17400	22400	18600	16200	18600	20200	22000	23200	20600	19000	21800	19600	19600	19400	23000	16200	20000	20000	19600	17000	18600	19000	21600	17400	16800	17600	18200	21000	18600	20800	16600	20800	18000	16800	20400	20200	18200
18800	19200	18200	16000	21000	18200	19400	19600	18200	15200	22200	19800	16600	19800	18600	19000	20400	21000	21600	21200	18000	16400	21000	18400	19000	19200	21400	23000	19800	19800	22200	21800	16800	18200	19600	17200	19000	16400	21400	18600	20000	18600	19600	17200	15600	18600	18800	18600	22200	20000
16000	21600	20400	20800	18400	19600	16400	18800	13800	20400	19600	20000	19400	23000	24600	17200	16200	19400	22800	18600	18400	18000	14800	18000	20400	21000	17000	16600	17200	17200	19200	22600	22000	20400	14200	19200	17800	17600	19600	16200	17800	19400	19800	19800	22600	17000	18400	15600	19000	22400
20600	18200	23600	21200	17400	20600	19800	19600	18400	17200	19200	18800	15800	17400	21800	17600	17200	16400	16200	18200	18400	17000	18000	18000	21200	20200	20200	16800	15800	18600	16400	17000	15000	19200	20600	18400	17000	17000	14400	17600	21000	21200	23600	18600	16600	21400	19000	17800	21600	16600
22800	18000	18800	20800	18800	18200	21600	22600	22400	20200	22200	21200	18400	21400	17200	18600	17600	16200	20400	17200	19000	20000	18800	16600	17000	18400	17800	17400	15200	18600	21200	17600	20600	20600	15600	16400	18000	23200	18000	18800	19200	19400	17800	19600	15800	17800	18400	21800	20400	19000
15000	18200	20600	19200	19400	19800	19000	21000	18400	16400	17600	23400	18400	18800	18200	23200	17400	18600	21000	16000	21800	16400	17200	21400	19200	18400	19800	21800	20600	20400	20600	15800	18000	21000	22800	20600	18400	18200	17800	18400	19200	17000	21000	14200	19200	19600	20600	17000	17800	21600
19400	19200	18600	20200	22200	13800	19400	19600	15200	19800	19600	20400	19400	18000	17400	18400	15800	15800	17600	21000	16800	18800	19200	18200	21600	21800	18000	19000	20400	17600	18400	21200	19800	21200	22000	18600	23400	19800	23400	18800	17200	19800	19600	19400	17200	16200	17800	20600	21200	19000
20600	17600	19400	20600	23200	19200	17800	22600	13800	20400	19600	18600	20200	17000	16000	19600	17200	19400	24400	17800	19800	21800	17600	16400	19000	20200	18800	18400	21600	20200	17200	18000	19800	17600	18800	16400	19600	19400	15200	13800	16800	16400	17800	15800	19400	19400	19000	22400	19400	20600
14800	19800	20000	18000	19000	22200	19000	20000	22400	18400	22400	19000	20000	16800	18800	22800	20600	17000	17800	19200	20600	19600	16600	22200	22200	22800	17800	18200	21800	22400	18400	21600	21400	19600	14200	15600	19600	17600	16400	15600	21000	17400	18400	19000	22600	18400	18800	19600	20800	19200
19600	17200	17000	19600	19800	17000	19400	17600	21400	15000	22400	21800	18200	16200	20200	18600	17400	17400	20000	21200	17800	17600	19600	23800	19200	18000	20200	16200	20400	17800	17800	18800	17000	20800	19800	17200	18800	18400	20800	20000	19200	15400	16400	21800	16400	19200	23000	19600	19600	22200
19400	15800	22000	18000	20400	20400	21200	22600	16800	20000	16400	16400	20200	19800	20400	20200	18400	22200	21000	22000	20000	19200	16600	18800	22400	16800	16400	18800	19800	20000	17200	20600	19600	22200	21600	20600	20600	18600	16400	17800	19200	18600	18800	19400	20200	20600	17400	19600	22800	16000
18600	18600	20000	17200	18000	20600	17400	19800	22400	21200	17800	16600	16600	20400	18800	21800	20600	19800	17600	22400	18400	16400	20400	18600	13400	15800	21200	17200	19400	21400	18400	18800	19600	17400	17000	15200	19200	17800	16200	20600	19600	20400	16400	16400	20800	20600	19800	16800	20000	21800
19200	19000	18600	19800	17400	16800	18000	18200	18000	20400	18600	19600	17400	15000	14000	18600	18200	18000	22000	18000	17800	16800	16400	18400	16400	19200	19000	22600	22400	18000	20800	17600	17800	16400	16600	21800	18000	20600	17200	22000	22000	18200	17200	18000	16600	19000	20200	17400	18800	18800
18400	19600	17200	21800	19000	21000	20400	20600	15600	18400	20400	18000	15600	18400	17200	20200	21600	15800	20000	17200	19800	20200	20000	13800	17800	20800	18000	18800	19200	20400	18800	18800	14600	22800	20000	14800	20200	22800	21200	17000	21200	19800	17400	22400	19800	22600	17800	16800	19000	21400
17600	19600	18400	16800	16800	17000	17600	19000	20000	16600	18800	22000	20600	17000	20200	20600	17800	18800	19400	17800	17600	20800	19000	15600	19200	16000	18600	18800	19400	18600	15000	20600	17000	20800	19000	19800	19000	22000	17400	21800	17800	18600	15800	20000	19000	18000	23000	15800	20800	19800
17400	20800	18200	17400	15400	17200	19400	17200	20800	21800	21400	18200	20600	19800	20000	19200	15600	18000	21800	21600	19400	17400	20000	18000	23000	13200	18800	17200	16800	12200	16400	17800	19200	18600	18000	19200	18600	20000	22800	16600	17000	17200	17600	18400	19000	19800	18000	19000	19600	24400
20600	23200	16600	15600	20200	18000	22400	20800	14800	17000	19400	19400	22800	18600	21000	24400	16800	19600	16400	24600	20600	20200	21400	20400	17800	18400	19400	17400	19200	20400	18000	21600	20600	20600	19200	20000	19200	18600	19000	19600	20200	20000	18800	18000	17600	17800	18200	19800	22600	25600
22400	18600	15600	19800	20600	19000	23000	21200	20800	20000	22600	23000	19400	16800	21000	21200	20800	17000	18400	22200	21600	17200	18600	19000	17600	18600	20200	17400	20600	19800	17400	19400	19600	20600	18000	18400	19800	17400	19400	20200	17800	19200	22200	21200	18600	18800	21000	18200	19400	25000
20800	19800	19200	20600	15600	17400	16200	20200	18000	21200	14600	18000	18800	17400	17400	17800	20000	17200	20400	18400	18200	19000	25000	18400	18200	19400	20200	19600	19000	22000	18600	20000	20600	21400	19800	20200	19600	19000	20800	19800	15800	17600	19400	20000	22000	19800	22800	21400	22200	24200
18800	20800	20600	24600	23600	24400	21000	17400	21200	19000	19800	20000	17800	18400	19400	21400	20200	19000	21400	18800	18200	20200	19000	21800	19400	23200	21000	16800	22400	18400	20400	17200	17800	18200	18400	18400	17000	20600	18200	18800	21400	17600	22600	19000	22000	16800	17400	17000	20800	22400
17200	23000	22800	22000	17200	17600	21600	19800	19800	18600	21000	16800	17800	19200	21800	21800	21000	19200	22400	24000	18200	18200	19000	19000	25000	19600	22400	19800	19800	17400	22200	16000	18200	20200	19400	17200	21000	17600	22200	18000	19600	18600	19200	20200	18600	23000	20200	19800	19800	24000
17600	19200	18600	16800	19400	17800	16000	20800	21600	16400	15000	20000	19000	20200	22800	17800	19400	15600	20400	21400	19400	19600	21000	21800	21200	20800	18800	20600	21600	18600	16600	19200	20200	18000	23200	16600	19600	19200	22000	19000	18000	19600	20200	18800	19200	24200	22000	21200	21400	23600
21200	19800	20600	22600	20000	16800	19800	20000	18000	21600	18200	18800	16800	20800	19000	23000	19000	18000	19800	21400	17800	24200	19600	20200	17800	21600	16000	14200	20200	21200	18200	16400	20600	19000	21800	15800	18200	16800	21600	18800	23200	15400	22400	19800	16200	20400	19600	20000	19200	20400
21000	21400	19600	20800	21800	21400	19200	18400	17600	15800	19000	18600	19800	19600	18600	17000	22400	19600	20200	21400	22000	19000	20800	21000	16400	19400	20000	20600	17600	20400	17800	19800	19400	16400	20600	20000	18800	20600	16600	17600	17200	16200	17200	18800	20400	20800	17000	19600	19600	18400
16800	22000	22400	17200	23400	18200	21200	17600	21800	18400	17400	23800	17400	19800	18600	15400	20600	18600	20600	17200	19800	20400	21400	20400	16600	20000	17000	18800	17400	23200	17600	21000	18200	20000	19800	18800	17600	18200	23200	18600	15200	17600	16800	15400	18000	19200	17600	19600	14400	16800
18000	20400	19400	18200	24400	22000	23200	20400	17800	19400	21200	15800	20800	15800	21000	19000	18600	21400	18000	18600	17000	21400	21400	23400	18400	17600	23600	20400	16600	17000	20000	19600	18400	17200	21400	17600	20200	17800	19800	19400	20400	18600	17400	18400	21200	18800	19000	22000	23400	20200
20200	22400	20600	22200	23000	21200	20000	20000	22200	19400	20600	21000	23000	20400	24400	18600	23000	18800	23600	17600	20600	23200	23400	21600	20400	19000	23200	20600	21200	19000	17600	19600	20800	18200	19800	17400	21600	18000	21800	19800	20000	18200	18600	19200	21000	18600	23200	21200	17800	20600
25200	21200	23600	21400	22800	20200	22400	19400	22000	16600	17200	19800	20600	17800	17400	22200	20200	19200	17200	19800	19800	20600	20200	21600	17200	17600	23400	20800	20000	22200	22600	18400	20400	20000	21000	18600	23200	19200	22800	16800	18800	19200	18000	22200	21600	19200	21600	19200	16200	22400
19400	20600	18800	16600	20400	17200	22600	21000	21200	18800	22400	20200	18400	22200	21400	19600	21600	15600	19600	19800	18800	18800	21200	17600	17400	18400	17400	19000	19000	17200	18000	17800	19800	15800	18200	17800	19200	23000	16400	17400	18800	22800	19000	16800	21200	18400	15400	17400	21400	21000
19200	18600	17600	20200	22200	24000	17200	19800	16800	19000	17400	22400	21600	18000	22400	19600	20200	22000	20600	19800	18800	17400	22800	18600	18000	19600	20000	21400	22600	20200	24400	19800	17600	17600	16800	16600	22800	26800	27400	19800	21800	18200	20600	20800	19600	17600	19000	22200	21000	19800
20000	19400	18600	20800	16000	21000	17200	21400	21000	15600	18400	24200	20000	19400	26400	21200	19000	23600	20800	15800	19600	19400	21200	18000	20400	23400	19600	18000	24400	20200	19000	17000	18800	17600	16800	22400	22000	18800	18400	17400	22000	19000	18400	20600	23800	19200	22200	21200	21600	20200
18200	20000	20800	21200	17600	19000	22400	21600	22200	19000	23400	22200	21000	20400	21600	17000	21000	19400	20800	19000	21800	20400	19200	19600	22800	20400	21200	22400	19200	18400	19200	20800	18600	19200	24200	21400	19800	16000	17600	22800	19000	22400	19000	23400	23800	20400	19800	22000	24400	27200
23600	22200	21200	23000	20000	18000	19400	22200	19400	22800	23600	19800	19200	17400	16400	18600	22200	22000	22000	23400	20400	18400	19400	22600	17400	20400	22800	18200	21200	19600	18200	20800	16800	16800	19000	19600	22600	21400	19000	19800	19400	17200	18200	19200	23000	22400	16600	21200	24600	23200
20400	20600	22800	22800	20800	18800	23000	18600	20600	19200	17600	16600	19000	19800	17200	20200	24000	19800	19200	20400	19800	18600	21400	20800	17400	23600	18200	17800	19400	20000	19400	23800	20000	22000	18200	20800	21200	21200	22000	19400	18800	18200	20000	19800	20000	20600	19800	21200	26600	24400
17200	19800	18200	20600	20000	21400	21800	19400	19400	21400	19000	20800	25800	16800	16200	22000	24000	20400	18200	19800	16800	18800	18200	19600	17400	21200	21400	20200	15600	16000	20800	16800	19000	17200	21400	22200	17800	17400	18200	24600	18000	20800	22600	20000	23000	21800	28000	23200	31200	27600
16200	23400	20600	19200	16800	22200	18800	23400	21000	22000	21600	20800	20800	22600	16600	18200	18000	20200	16600	19000	19600	19800	20600	18800	18000	17800	19000	17400	19000	19400	21000	20000	18400	17000	20600	20800	19800	22400	17200	23000	19600	17600	20200	19200	21200	23400	23800	27400	29000	29800
21000	21000	17000	20800	23400	21600	20200	20000	18600	18800	20200	17800	21200	18600	23400	22000	20600	20800	19800	18800	22800	17800	21600	20800	19200	18800	15800	19800	18600	20200	20800	18600	18200	19600	18200	20800	20200	19200	16800	21400	25200	21000	19800	19000	22600	22200	22200	25600	32000	38000
19600	15600	17000	23000	19000	18600	21000	22000	22000	19400	22400	19800	24600	16800	18600	16600	16800	16800	23600	20800	18000	17200	19600	22200	16600	17200	18600	20200	21800	21200	18200	19800	18400	21800	18400	15600	16800	22000	20400	22000	21200	17600	22800	25400	23000	22000	26400	32200	34800	42000
18000	24600	18400	21200	21200	21600	24000	16200	19600	20800	21200	19200	16600	19000	18200	20000	23400	18600	19000	21400	17600	21000	23600	17800	20600	19800	19400	18200	15800	17800	23800	16800	15800	18800	19000	21400	18400	18800	21200	19400	21800	22600	17800	23600	21400	23600	25400	31400	34400	46400
20400	20800	21800	25000	29600	21800	20800	17600	16600	20600	16200	20200	19200	21800	18400	18000	20200	20800	18800	22400	21200	18000	19200	22000	21000	20200	18800	19600	19200	14600	21800	19200	21600	19400	22200	20000	18400	19000	22600	18800	20000	20400	21600	22200	21400	24000	28600	35800	37600	45400
19200	20800	18400	20200	23200	19000	22600	16200	21600	23200	19200	19600	17000	17000	19000	16000	19200	20600	20200	17400	22600	16400	15600	15600	22800	19800	21400	20000	19200	21200	21400	16200	16800	16600	19800	20000	19000	14400	20000	21000	16600	18000	20600	25800	24000	29000	26600	33800	36800	49400
21600	24400	21600	21000	21800	24600	24800	21800	23200	22400	20800	22400	20200	21400	19400	21400	21600	23000	21800	20200	18800	21400	20600	19400	19000	20800	17000	16800	22600	19200	15600	17600	17200	18800	16200	21200	21200	21400	22400	20400	22200	19800	24800	24200	19800	24200	29600	34600	35200	52000
19000	21600	26000	18400	21400	22400	21600	23400	23600	20200	22200	21600	24400	20600	18400	21400	18800	22200	20600	17200	19800	20600	19800	17400	20200	24200	21600	18800	15400	19400	18800	19800	20400	22600	17800	18200	19800	17600	20400	17800	20600	18000	22600	25000	21600	23600	25400	31000	37800	42000
21800	24800	26000	28200	26800	18400	24200	20600	21600	20600	21000	19200	22400	24600	20400	22800	18200	23400	21600	20800	18600	19200	20000	17800	21400	17800	17800	19200	17800	21800	17400	18400	19200	20400	16600	18400	22200	18000	20000	18400	22000	21000	22000	18800	18400	23200	25400	26600	38800	41400
19400	22000	22000	20400	20400	19600	22000	26200	16200	20400	19600	24600	21600	21200	16200	17200	22400	18000	18200	19000	19800	15800	20400	19800	18600	18800	19200	20400	18400	16400	21000	18400	21200	16600	25000	21000	21200	18400	16200	19600	22200	18800	20000	21800	26600	21400	24600	31400	31000	38200
18800	17800	21200	20800	19200	17000	17600	18800	19800	21400	21200	18800	22400	18000	21800	19200	18400	17600	18600	20000	20800	21000	20200	18400	16600	17200	18800	18400	23800	19200	18800	19200	22800	19000	20800	20600	19000	24800	20800	18600	21200	17200	21200	19000	20200	20800	26800	28800	32600	36800
32600	17600	24200	26800	30000	30400	27800	22000	18600	15600	20600	15200	17800	21000	18200	18000	18600	19000	23400	21000	15400	18400	20200	14200	17600	13400	21800	19400	21400	21400	20600	22000	19600	17600	19200	21400	21400	19200	17600	16800	19600	22000	22000	23600	24200	22000	25000	23200	30600	36400
22600	19400	22000	22600	21000	21800	20600	19400	19800	23000	19400	17200	18600	26400	18200	21400	18400	19800	18200	17200	19800	17600	18200	21200	21800	20600	19200	16800	20600	20400	21600	17000	16600	19200	18400	25200	19600	20200	15200	24000	22400	19200	15400	19200	18400	19400	21800	26600	28400	30600
18200	21000	22400	23000	19800	21600	22400	20200	22800	25600	24000	24400	17200	22000	25400	20400	19200	21800	21600	19800	20800	19400	19200	21000	18800	18400	19200	17600	23200	19000	20200	21200	20800	21400	16000	19400	16400	22400	17600	17800	22200	21400	19000	26000	21600	17600	22200	21200	22200	25600
19400	23400	18400	24600	23400	18800	21000	18800	21800	25000	19600	20000	20000	26800	22800	17800	21800	19000	23200	16200	21800	18800	16000	22200	16000	18600	21400	21200	17400	19800	17200	21600	19600	20200	17200	17400	21600	23200	21000	20200	17600	22000	20400	20000	20800	20600	24000	20000	22000	22000
17200	21600	19400	21800	18400	16800	20800	14800	21000	21000	24200	18800	18800	21400	21400	21400	22400	19400	19400	20400	14000	19200	19400	18000	19200	22800	18600	23600	22000	16400	22600	19400	19200	17800	21000	22000	17600	16400	22400	23600	20600	16400	19400	21600	18600	22400	19600	17400	18000	23600
22600	23800	19800	19400	21200	18000	19200	20200	19000	18600	23200	20000	18200	17200	18800	20400	23800	19800	24200	20800	16600	19800	23600	21600	18400	17400	22200	23000	21200	18200	18400	20800	22000	21200	17000	21600	18200	25000	23400	19000	18600	20600	17600	19800	20600	19600	24000	23000	19000	20800
21200	16800	19000	25600	21600	18000	19400	19400	18600	19600	21800	19000	20000	20600	22600	18400	22000	18000	23000	20000	19400	20400	21000	18400	22600	18000	17600	18600	19400	19400	17600	16400	21800	18600	16400	17000	19200	20400	20000	18600	21400	16200	17600	19200	19000	19600	16800	18400	22400	24400
17400	22400	20800	20200	21600	22200	18600	18600	20400	20600	15400	19200	19000	21600	20400	20600	20400	20800	19400	21000	18000	21400	21600	20400	18400	19800	23200	19400	19600	22400	19000	22000	17000	25000	16200	18800	19600	19600	18600	21400	21400	24200	19000	21600	18600	17800	19000	23000	23600	22800
19000	22400	19400	19800	18600	18400	20200	24200	19800	23400	18800	20800	19200	20600	18600	21400	22000	22200	21600	20800	21000	21600	21200	19200	16800	21200	22000	20000	25400	18400	18200	17600	19600	20200	19800	17000	20200	21000	23000	24800	17200	19000	19200	22200	22000	15600	21000	19600	18600	17200
21400	21400	23200	21400	19800	21200	18200	17800	20600	22800	22000	22400	22800	20800	21000	20400	19000	21200	19000	20000	24200	20400	23600	20400	20000	17200	20200	22200	20200	24000	23000	18200	21000	20400	20200	19600	20400	20600	23000	21400	18400	21800	16000	20400	22800	22400	18200	19400	19600	16800
18600	20800	17200	16400	21200	19800	18600	23200	19600	20800	23000	21400	19800	22800	21200	16800	21600	20600	20600	23200	19800	19600	20400	22000	19600	17600	23000	23600	20400	20600	22200	17800	19800	20000	20000	18200	20000	21000	18800	19200	24000	18400	18400	21400	16400	19400	20000	18400	23400	16800
22400	20200	13800	23800	21400	23800	22200	25600	19000	23800	24000	19800	23000	17600	18600	20200	20000	24400	16800	17200	21600	18800	19800	19400	20600	22200	18600	19400	19200	18600	20800	19800	21400	25400	19200	20400	21400	24800	18800	20800	25200	21600	19200	20200	22400	23000	22000	19800	17600	22400
21000	20600	21800	23200	22200	19200	21000	23000	21200	18800	23400	19000	15800	21000	21000	20800	18600	19600	20400	19400	19000	17000	21000	18200	22200	18200	21400	23600	19800	21800	20200	21000	18800	23800	27000	23200	19200	22000	19200	20200	22600	22800	23200	22600	17000	18400	22800	21200	18000	20000
20400	22400	19000	16200	24800	22400	24800	20800	19800	20800	22400	20800	17600	22600	22800	17800	20600	19000	21600	18800	18600	18400	18600	19000	23600	24800	20000	20200	20600	26800	18200	21400	22400	22000	23400	23200	23600	24600	23200	22200	23400	20800	22000	20400	20600	19600	19600	22600	21800	21800
17400	17800	25000	18600	19800	21400	18200	22600	21200	21200	18600	17400	17800	19600	23200	21800	22400	23400	20800	18800	19000	18800	20400	17600	20800	23000	19600	19800	18800	21000	26000	19200	24800	20400	22200	25000	21000	22800	22400	19800	20200	18400	19800	19400	17600	20600	19200	20600	20800	15400
19400	21000	17800	20200	20800	20200	19000	20800	23000	19400	19200	23800	21400	26600	20400	20200	23400	21400	20400	22800	22600	20000	18400	20200	16000	18400	20800	22000	23200	19800	24000	23000	26800	24400	26400	24600	24400	26200	25600	18600	18200	18600	18600	20000	20400	18400	19000	19000	21800	22200
23000	24000	23600	19600	18600	24800	21400	21200	24000	22600	19000	25200	23200	26200	24200	31200	27400	25800	22800	22400	21200	20000	18200	22200	20200	21000	21000	21600	20400	22400	21200	23400	22200	24600	27200	26400	25800	29000	22400	24000	22200	22400	20000	19400	18800	20400	16000	20800	21400	20200
19000	18200	19600	21400	21000	21000	21400	18000	20400	20400	23600	20200	25600	23400	28200	24000	26400	23400	23000	27000	19400	20200	22600	19800	22200	22200	22800	22600	20000	21000	20800	20200	28000	25000	23200	29800	30000	27000	24200	24600	24600	21000	22200	19400	21200	22000	20000	19400	19800	20400
19000	21200	17800	20600	23200	24000	22200	24800	23200	17600	27800	25800	26000	23000	24600	25000	27800	23000	28400	27200	23800	19200	23000	21000	21000	25600	17400	22400	21800	27800	22000	22800	27200	27400	30400	36800	32600	33400	27200	27600	18600	20000	19400	21200	21000	15200	22600	23800	23600	22400
18000	21000	23400	21200	19800	19200	19800	22000	19600	19600	17400	23000	21000	28200	20600	22200	25000	24400	23000	22400	23200	19800	23400	20200	18200	22400	22200	24000	23200	24800	24200	26600	29200	29600	45400	35800	35000	37200	36800	29600	31800	25800	23600	19800	19600	22000	18600	16400	23600	20400
16200	21800	17200	22600	23200	20600	20600	20200	21400	18800	20200	17600	20200	15400	20800	18800	23400	18200	23600	21600	21000	22400	21000	16800	21800	22800	24800	23600	25800	22600	30000	35800	34600	42000	38800	42400	46200	41800	35400	32200	27600	23600	23800	18600	20800	20200	21000	19800	18600	18000
17000	21000	22400	19600	21200	20600	22000	17800	19800	19200	21000	21600	19800	21200	21200	19000	20400	21800	23600	18400	21000	18200	24400	15800	23000	19000	23600	23200	26600	24200	31400	35600	39000	43400	44000	48600	45800	46000	44000	37200	29400	27600	16800	22400	21000	17800	19600	18000	18600	18600
15000	20400	22000	18200	22000	22800	19800	25400	17800	20800	20200	20200	24000	21000	22200	19800	16000	21400	19200	19200	22000	18800	18600	17600	22400	24200	21200	22200	26600	31000	34600	34400	48600	53800	52600	49800	53400	49000	54600	42800	40000	35000	25200	26200	22600	22000	21400	21400	21000	23000
19200	22800	23600	19800	22600	20200	18600	22200	23200	20600	21000	18000	18000	18800	21800	16800	19000	18000	26000	24400	20600	19200	23000	20600	21200	22000	27600	27600	25200	31800	35200	40200	48600	53200	53600	60000	61400	56800	54000	52200	41000	33800	30200	26200	21800	22400	18200	20000	22800	19400
21800	20800	19200	18800	20600	22000	19800	25000	23000	20200	24000	24600	18200	19000	21000	19800	21200	17400	17800	20400	19200	21600	16800	24600	21000	19800	21600	23000	26600	30200	41800	50200	51600	63000	58800	60800	64400	59800	57400	51000	45400	37600	31400	26400	23000	15800	22000	22200	22800	24800
20600	22800	17600	18600	16200	17800	18800	19600	18400	21800	21600	22800	21800	20400	19600	19600	23600	19200	20200	20000	24200	19600	24400	27600	19400	25400	20000	29800	31600	34200	44000	52400	53200	59200	60200	57600	60000	61200	64000	60000	52000	36600	29800	28400	21400	25800	19400	18200	20600	23600
22800	23200	21600	19400	17000	24000	22200	24800	21600	21000	22600	17600	17400	21400	22000	22600	21400	23400	22400	25000	20800	21400	20000	22400	25600	21600	23000	33600	28000	36600	41200	51000	56800	61000	63000	64600	62000	55800	63800	54800	51000	42000	33400	32600	22600	21200	19200	21600	18400	22600
20800	18000	19800	17800	18200	21400	21400	18200	19800	22000	18800	23800	21800	20200	19600	23400	20400	19800	21400	23200	24000	23200	25200	17000	20200	22200	26000	23800	25600	33200	35600	43800	47800	58200	62400	63600	62800	52400	55200	45400	46400	39200	39000	28600	24400	19400	22600	19600	22000	24000
18600	21800	18200	23000	21200	20400	21000	23000	22800	22200	21000	19600	20600	22000	20800	18000	20000	22000	23200	20800	19600	23400	21400	21800	18200	25800	26200	26200	24800	29400	34600	44000	52400	56200	60200	64000	54800	64800	58800	50800	51200	41600	36000	29000	22000	18800	22600	22600	23200	25600
17400	18600	18000	20800	18400	18200	19000	17200	19600	19800	22800	17400	21400	20800	19600	23200	15800	18800	20600	22200	21000	23600	22800	20200	16800	24800	22600	24800	29200	27600	34200	41400	50800	51800	54800	56800	56600	58200	56800	45000	43000	43400	29400	26600	24800	21800	18400	22000	22200	23800
21000	19400	20200	24800	20400	17600	20600	20400	21400	19200	20800	21800	20800	22200	21000	19200	22200	20000	19400	19200	21600	22200	23600	23000	20000	19600	24000	23000	24000	27400	32800	36000	45800	50400	59200	49200	52600	55400	52800	46800	38400	36400	30000	25800	23400	22000	21200	20800	20800	19800
19400	22000	21000	21000	18600	24800	21200	18600	23800	21600	18400	22600	21600	22000	18400	20600	19400	22600	20600	19800	17800	20600	26000	21600	18200	22600	21600	22200	23600	22200	28600	36200	35600	40200	42600	49600	47800	45600	43600	45600	36600	29400	25000	26000	19800	20000	24000	21200	22000	19800
19400	22400	22200	25200	15800	19000	18400	20200	21400	19600	19800	22200	19600	22000	18800	20400	19200	20800	18200	19200	23000	22200	23000	21200	23600	20000	20800	25000	25800	24600	27200	29000	36800	39400	46400	41800	37200	38600	43600	33800	26800	34000	27400	21400	22800	18800	22800	19800	21400	20000
17400	20400	19600	23400	19400	18200	18200	18400	23000	20200	23000	21800	19200	18800	22200	19200	23000	21200	20000	21000	19000	20800	22000	15400	22600	19600	19800	21600	18200	24800	23000	24200	30000	24800	32400	36800	34200	32000	39400	27400	23400	23200	23600	22600	23600	21400	21200	19400	25000	20200
20600	18400	22400	20400	22000	20000	20400	21800	20400	19400	21600	22400	21800	23800	19000	19600	18800	21000	19000	22600	21000	24200	19800	23600	22000	22400	20800	18000	20200	20600	21800	25000	20200	27600	28600	29200	29400	28200	26400	28400	25200	21200	19200	21000	25000	23200	21400	19600	19400	19200
22600	21200	17000	22200	22600	19400	17400	19800	21800	18200	21400	18200	20200	21000	19200	25400	22400	20600	23200	15800	22400	19800	19000	21800	18600	26000	22800	19600	19800	24000	22800	22800	21800	23000	23000	29000	25800	26600	28200	22600	19000	22800	24600	20600	17800	21800	22000	18600	23000	18200
20400	23000	19600	25600	21200	21200	17600	19400	19800	21000	17600	19600	18000	21400	17200	17000	21000	21000	22200	20800	19400	18800	16800	23800	22400	23000	18200	18800	21000	21000	20200	20000	23200	25600	22600	21000	22000	21800	25800	20600	19600	22200	20400	22200	19800	22000	20600	18600	23200	19600
17200	21000	23800	19600	21200	24000	29000	20800	21200	20200	21000	29400	23800	19600	20200	21000	20400	21400	17800	21200	23600	18800	18400	17600	24000	19600	18000	18800	20200	22000	18000	19000	20600	23600	22800	22400	20000	21600	22000	19400	21000	16800	19600	18800	25600	23200	18800	21800	21000	19600
23400	24200	16800	23600	22000	20400	20800	20200	20200	22000	15200	20200	19600	18800	20600	22200	22000	21600	22000	19400	17600	21200	18000	19000	19200	16800	19800	23200	18200	18400	23400	22000	19200	25000	18800	22000	20600	19800	23000	18800	20400	25200	18600	23000	22400	21200	19200	19600	25200	18800
23200	23000	23400	19400	18000	25200	18600	22400	21800	19800	18000	22200	21200	18200	19800	17200	19600	20000	21800	18200	19800	20200	21800	22000	20600	21600	20000	21200	18200	19600	18000	15200	16600	17600	21600	20400	22200	22600	21400	23400	21800	23200	24000	19800	23600	20600	20200	20000	20800	21800
21400	23000	21200	17400	25000	22000	22400	22600	18200	20400	22200	20600	22000	20000	21200	18400	18400	17400	20800	23000	17800	22000	18000	21000	21600	21800	21400	23200	21800	20200	21800	21800	18400	19400	19800	19800	22400	21200	20600	18000	17800	22600	19400	22600	20200	21800	20400	23000	23000	19800
23600	20600	20600	22800	18800	19200	19600	19600	20600	20200	20000	21200	19800	21000	19000	19800	20000	20600	19400	22800	24200	21600	21000	19800	19000	21000	19200	23400	22000	22000	23200	21000	21600	23200	21600	19600	21400	20200	20200	21000	21200	19600	21600	17800	21400	21400	23800	19800	22600	24000
21600	19400	21800	20200	21600	19800	22200	22800	21600	16000	25800	19000	20000	24200	19400	23000	20200	22400	20200	18200	17400	21000	19600	19000	18400	20600	23400	19200	18600	19400	20000	24000	22200	21400	25200	20200	19600	23400	16800	19800	20600	20800	23600	22600	16400	21600	21600	23400	26200	19400
22400	22800	19200	19400	22400	20200	20800	18800	19800	20600	22400	19800	18600	21200	22400	20800	23800	20800	20200	21600	18200	22200	22800	21800	22600	16200	21200	17400	22400	20000	18200	27200	30000	25200	17400	20600	19200	22800	20800	19000	20800	25200	19800	21600	24800	22000	21600	24400	24600	23000
21000	19800	22000	18800	22600	21600	16400	19200	21000	18600	20200	22600	21800	15600	19600	20200	19200	22200	22800	17400	19200	20800	22800	22200	24800	18600	20200	22200	21800	19800	22400	21600	24200	18800	20800	23000	18800	21800	23000	26400	23200	23600	29600	25800	23200	18400	16400	21800	17800	18800
19600	21400	20400	23000	19400	18800	17400	21200	19800	17200	16800	18000	22800	19000	18800	24200	18000	20200	22200	21000	23200	23000	23200	23000	19600	23000	18200	19600	22400	18600	20000	19400	22200	19400	23000	17200	20600	16200	20200	24200	21200	20200	18600	18000	21000	24200	20600	21200	16000	20000
18000	17000	19000	16800	21000	19200	24400	16400	20600	19600	20800	18400	20400	22600	21600	17600	20400	22200	22200	25600	21000	20200	23400	19200	24400	21200	21200	20200	20400	21200	25000	20200	26000	28000	22400	22000	17000	17200	18600	24400	18000	25200	22600	18200	23800	21200	19400	19200	20600	19200
22800	23000	22200	21600	26000	20000	20400	19000	21600	22400	14200	22600	19800	23400	24000	23400	25800	20200	19200	22200	23400	17800	23200	19400	22200	21800	23800	25200	22600	25400	19400	19400	23200	25200	29200	26600	25400	25200	19000	18600	17800	20200	23000	24600	18000	21800	23800	19200	23800	21400
21600	20200	20400	18000	22600	19400	25200	20600	19400	21000	18800	22600	24200	25000	24600	16800	25000	19400	22000	19400	24800	24000	25200	23200	26600	20400	22400	22600	20000	25400	22800	25000	26600	27400	22200	23600	22200	20400	18200	21400	19600	23200	22200	19600	23000	20000	21200	23400	20800	27200
24200	20800	21000	19000	18000	19200	23000	20800	18000	22800	22200	22200	20400	23800	23000	20200	23600	21600	20800	21800	21200	23000	22600	25000	24200	22800	20600	22200	26000	29200	25400	30200	30200	30600	29200	29200	26000	23800	22800	20000	20400	18200	20200	21000	23800	21800	25000	21400	21800	18400
25800	18200	19800	23000	19200	22000	25200	18800	21000	21800	22400	20400	18000	25800	21600	19000	18600	20200	23600	20200	21600	17400	23400	19800	25600	24600	24000	21400	29800	30200	28000	35800	34200	33400	33600	35400	21200	26400	23800	21200	22400	18600	22400	16800	23400	21400	22400	20200	22000	19200
22200	25600	24400	20400	18000	22800	22400	23600	23200	22200	22400	17600	20400	22600	22600	22800	22400	24600	28000	25400	23200	28000	24000	25800	23000	26600	24600	25600	29400	33000	38800	42600	39400	38400	41200	34200	32400	29200	25600	21400	22200	20800	16000	24000	26000	18600	23000	21600	20200	20000
21000	20200	20200	16600	25200	21200	21000	20200	21800	21400	20400	18200	18600	24600	18200	22600	22800	23000	27000	18600	21400	27400	22000	20800	22000	26400	29200	33400	27600	40600	38800	49200	50400	44000	40800	39800	33800	29000	27200	20200	19000	21800	19000	19200	22800	23600	20600	21600	20000	21000
17600	16400	19600	20200	19200	19400	21400	21000	22400	20000	21000	20400	21600	17800	20200	17000	20800	26600	26000	19800	21800	21200	24800	21400	25600	25800	31600	34800	39400	49600	49400	48800	53400	50800	47600	45400	40800	36200	30200	23400	23600	22400	24200	19800	20400	22200	26000	23000	21400	27600
20400	19400	17600	20600	22200	25000	21000	26400	22600	19000	25200	16800	17600	19400	18800	22400	23800	21200	23000	24000	24000	22000	26200	27800	28200	29600	33200	35000	39800	50600	54600	53200	58600	56400	55000	47600	41200	42400	29800	29200	22800	21400	15200	19600	20800	19600	21000	20800	18600	20000
23000	21600	23400	24200	22600	21000	22600	23200	18800	17800	16400	25000	20800	20200	21200	22400	23800	21400	22200	24000	26800	26000	29800	30600	37400	35800	35200	42400	49000	55000	60600	60600	61800	62400	57400	59600	45200	39400	33000	27200	20400	23200	17000	24600	26000	27400	20800	23200	26800	21000
20800	22200	18800	23200	22000	22400	22400	22800	22200	21800	21000	21400	21200	23200	23000	24400	20800	22200	26800	26000	28800	27800	31000	36000	34800	39200	41400	46200	51400	54800	61000	62200	56000	64000	61600	59000	49600	45400	28800	28400	23600	24800	17800	26200	25400	20400	22400	22400	19200	22400
22600	22400	23200	21200	22400	21000	19800	20000	20800	22600	20800	18400	24000	20400	20200	20200	19600	23400	30800	28200	37400	37000	36800	42400	42800	44200	47000	54800	54200	58600	62400	64600	73200	62000	60200	60600	50000	46600	33800	29200	24200	22600	19000	23000	26200	22800	24400	21200	22000	18600
22600	22000	15800	21600	21000	19600	21400	21000	18600	18800	18800	21800	22600	19800	20400	22200	23400	25600	25600	30400	33400	37000	41800	42000	44400	50800	51000	49400	57800	58200	59600	63800	66200	68000	66400	58800	57400	49800	41200	34800	28600	23000	19800	23400	27400	17600	22000	22400	23800	20600
19200	22600	19200	24400	18400	17800	23600	17000	20800	19800	22800	17800	20200	19400	23800	21600	27800	26400	27200	37600	35400	41800	45600	52200	49000	58000	54200	57200	53600	62000	58600	65400	70200	64600	67000	59200	57200	39600	37800	32600	25000	25200	21200	18800	23200	21000	21800	19400	25200	21400
19400	20600	17000	20400	21400	19800	22600	22000	19600	21600	23400	21800	24000	27400	22400	24200	29200	22200	26600	36400	45800	47600	51600	54800	55400	56200	51800	61600	65400	61800	64000	60000	68200	59400	61800	59000	48600	47800	39200	38400	29200	19800	23600	22600	15600	22600	26000	21800	23400	21000
24400	18200	21600	22000	19400	21000	17800	20800	19800	21000	21400	23800	21200	22000	21000	24000	25200	34400	33200	35000	48200	46400	63400	58200	64400	61600	51400	59800	54200	58200	59200	63000	57000	55800	55000	57000	53400	50600	31200	30000	22400	21600	22800	21200	20400	22000	21000	21000	24800	20400
22600	20600	20800	24000	17200	22600	27000	20400	22800	21000	20400	24000	25600	25000	27000	28600	29600	29400	29200	36800	47800	50400	53800	58600	60000	62400	66200	55200	57800	57000	59600	56000	58600	51600	49400	48800	50600	44200	34600	30200	26400	21000	19400	24400	19800	20000	20200	22000	24600	21200
17800	21600	22800	21000	19600	23400	19400	22000	23400	21600	19400	24400	28600	26200	23200	21200	26000	29200	34200	44800	43400	57200	60200	58400	64200	62600	65400	55600	53800	58800	53800	52200	54400	52800	53600	48400	44800	35800	34200	31200	23800	21200	20800	17400	19400	22200	26200	20800	22600	21200
20800	23400	24800	23000	20800	21600	21200	22600	22400	24800	24400	27800	26800	24400	26400	31800	34800	33600	38200	41000	51800	54200	62600	58200	59600	62800	65600	59600	56400	49000	48000	46200	48800	43800	38400	45400	42000	36200	30600	26800	18000	18400	23200	25800	23000	19000	25400	21800	22600	23400
24400	23000	24200	22400	21600	22200	19000	19200	23400	25200	22800	30200	23600	22600	25600	29000	29000	34600	42800	39200	48600	57400	57600	61200	61800	58000	56200	53000	49600	42800	45200	37200	33000	42000	35800	37000	31600	29000	23000	21800	18200	20400	18600	20600	23200	19200	21400	18400	17800	19600
23000	23800	17600	24600	21600	20600	20800	22000	24800	23000	27200	25000	24400	28800	31000	26600	31800	29000	35800	49200	48000	56000	62200	62200	57600	64000	65600	56400	46400	41200	40400	32000	34400	26200	23000	34600	29400	24600	22800	21200	22600	21600	23000	22200	18600	21600	22800	17400	17400	18400
19400	19800	24000	26200	25600	26400	26800	24800	25400	25200	22600	29000	24800	26400	29600	30000	30000	34400	41800	43000	46200	57200	55800	54200	51400	46000	52800	51600	42400	41000	32200	26600	28400	24000	21000	26200	23600	20600	20800	16600	24000	19400	17800	16600	18600	23200	21000	22000	23600	20200
20400	23400	18600	21400	21000	20600	27800	23200	20000	24800	26800	26800	20600	27600	28600	26400	30600	29800	32200	31000	36600	49200	44600	47600	46800	41400	44800	46000	40400	30000	25400	24000	22600	22600	21000	22600	24000	23200	22400	16800	23200	22600	22400	23600	20200	21200	24200	24600	19600	20800
21200	22600	22600	25800	20600	23200	28000	21800	26400	25000	25200	23000	24200	30400	26000	26000	26800	30600	30200	29200	37000	39200	39600	42600	37200	45000	35600	36600	30400	30000	24200	18600	21000	21400	21400	20600	21000	23200	26800	23800	21800	23600	19600	26000	22400	19600	22000	18400	19600	22200
24200	20600	21800	22600	23000	23800	21000	24800	25400	24200	29600	28200	30200	28400	27200	25400	27000	28400	31600	30400	28600	35200	36000	33600	34800	32200	33400	27200	28000	25400	23600	22200	21800	19000	25400	20400	18600	23400	23600	22400	21000	20800	21800	19800	23600	22000	20600	23400	21600	18200
23600	20200	22400	28400	23600	23400	21800	24400	25400	24200	29800	26800	27000	24400	27400	19800	26400	25400	26000	25200	26000	32800	28400	33200	31200	30200	34200	26800	25200	23600	20000	17000	17800	21200	24200	22000	21400	21200	23600	25200	25200	22000	25600	22800	22400	18200	20200	19600	17400	20400
23200	21400	23000	23200	22200	27400	26400	22600	22800	21800	25000	22400	24000	27800	25000	27800	20800	22000	23600	21000	24200	24400	26000	25000	25400	26200	25200	24400	21600	23800	18000	23000	20600	18600	21800	21600	24000	19800	17600	23800	22200	23600	22600	20800	25600	23200	19800	21000	21000	22400
27000	19200	23400	21600	26800	26000	21600	25800	24400	20200	25800	25600	24400	25200	22200	27800	22000	24600	24800	21800	27400	25400	22000	21800	21400	19200	21400	25200	22600	23000	22600	24600	26400	23400	21800	23000	20400	19000	19200	19400	17800	21000	17400	26000	24800	23200	24400	22400	21400	20800
22000	25800	22800	23000	25000	22600	23200	23000	21800	25200	23800	21200	22800	19600	24200	24000	22600	22600	25000	23400	21400	21400	20400	22000	20600	19400	19800	19400	23400	19000	23600	25600	20000	25200	18800	19400	20200	23800	23400	20600	24200	19000	20400	24600	20000	18600	20800	23000	23000	19800
22200	22200	23600	24600	21800	22600	22200	23000	23600	21600	18200	24000	25800	25200	23000	20400	23400	22600	25600	23200	16200	18800	19800	24000	19800	20000	22000	20200	22600	23600	23000	23000	17000	20400	21200	22400	20600	18400	22200	20200	21600	21200	21200	17600	23000	19400	19800	18400	22800	22800
23600	18200	22600	18400	21200	19000	20600	23800	21200	23000	20000	23200	23400	24600	21400	26200	19200	23800	21800	21400	21800	21400	23600	26200	21800	22000	18200	26000	19200	21800	20400	17600	18400	19000	19400	22400	21000	19600	20200	21800	19600	21200	20200	20600	18400	19600	22400	23400	15400	17800
22600	26800	17600	18400	21000	27000	21000	22400	21800	21200	20800	20400	22800	21400	20600	20200	17400	21400	18600	20800	20600	23200	23600	24200	20800	17600	22000	19800	23200	20400	21400	20200	21800	21800	20000	18000	22800	20400	18200	21200	19600	21200	21400	20800	21200	19400	19600	20600	18800	20400
22200	22000	23800	22400	20400	23200	22200	18400	25600	21800	18800	22000	17800	22400	20800	20600	18800	22600	21200	22600	23800	22600	22800	21000	20600	22800	20200	19200	21800	21800	17000	19800	23200	20200	18200	21400	19600	23800	21200	23600	19600	19600	18400	21000	18800	20400	20000	20800	25400	21200
22600	17400	21200	18000	20000	20800	24400	22800	26000	25800	19000	21200	19600	19200	21200	21800	22200	20000	23200	21800	17600	21800	17600	23800	24000	20200	20800	22400	21400	21400	18600	21000	21800	19400	20400	20400	21800	18800	21400	19800	25400	21600	19800	22000	23400	17200	21000	22400	17600	20200
20000	18600	20600	21000	23600	21800	24600	23400	25400	24400	25800	24200	19400	22400	17400	23600	22600	19600	22400	19400	19800	18600	21000	19600	19400	19800	22000	21400	21600	20200	22800	19000	24400	20600	19400	22600	20400	21600	18000	21800	24600	17600	21400	20200	23400	22200	24600	20200	18400	19400
22800	22000	21200	22800	23600	21800	19600	22400	26000	24200	21000	22000	25400	24600	22800	19800	21200	23400	20200	21000	21000	20800	21000	18800	25400	20600	18400	21000	18600	21400	20000	20200	20600	23000	18400	18800	20200	16200	21400	21400	18200	19200	20600	24000	20200	19800	22400	21200	20000	24200
19800	21600	23200	20400	21800	24000	24800	21200	23200	22600	18000	26000	20000	19200	22000	21800	22200	21400	24200	21000	22400	20800	21200	21400	19400	20600	23000	21600	23800	21000	23200	19400	20200	22200	24400	23200	19200	24800	19200	19600	18400	23400	19800	20800	22400	21400	22000	19800	21200	22600
24800	24800	27200	25600	26000	26000	25200	17800	26400	25200	22400	27400	25400	19800	19400	26000	20000	24800	20400	23400	21600	18000	19000	16200	18800	21000	17600	20200	16600	20400	22200	19800	18600	21800	28600	16800	19200	22000	22000	22800	20800	18400	19200	21000	19600	25400	21000	17800	19200	22200
28200	23400	20200	24200	22000	21600	21200	19200	24200	21800	16200	21800	20200	21000	20000	23400	19400	18600	22200	22400	22600	16600	18800	20400	25600	21600	21600	23800	23400	23400	20600	21600	24200	21000	25000	23200	25000	25000	24600	17800	18400	23200	21000	20400	22400	22000	23200	20400	21800	24800
21800	23800	19600	19000	26200	22400	21400	27200	25200	23200	21800	20400	18000	19800	17400	19000	20400	22400	23800	19800	23200	18200	23600	22800	20400	17400	20800	22800	20000	22800	17000	21000	25600	20200	23200	24200	22200	24000	20800	20400	18200	24000	23800	24400	22600	26800	22200	21600	21600	20800
22000	20000	26200	28200	20600	25000	18800	20400	21000	22800	27000	22200	21200	19000	19200	22600	19200	20000	21400	20600	22000	24400	22000	16200	20200	21400	21800	19600	22200	22200	19400	21400	21200	18800	21200	20200	22800	21400	19400	20400	23600	20400	22000	20400	19600	21800	21600	23600	21200	21200
21000	21600	25800	20200	22800	25600	23600	20200	23600	20200	22400	23000	22600	21000	22800	21600	21000	18200	20400	19600	21200	19000	22600	24600	22000	19200	20200	18600	22400	17000	19200	21000	21400	19600	25000	19400	19400	20600	21800	21800	19000	20400	22200	22600	23000	26000	17600	20800	21000	18200
26800	25200	25200	20600	22400	20600	19800	20800	20400	24000	21400	20200	20800	22600	24400	30600	22200	24600	22600	19800	22400	23400	20600	23200	24800	20400	20400	19400	22400	20200	23800	22000	19200	18600	17800	19000	20600	18600	20800	20600	21000	22400	19200	19600	23800	21600	20000	19400	22400	19600
25000	25600	23800	20200	22200	24600	19400	19200	22800	24600	20800	23600	23000	18600	22800	20600	19200	23600	19600	24000	22400	24000	20000	23200	20600	23600	21800	22200	18600	20000	23800	19800	21800	23200	23800	19400	20000	21200	19400	19000	22200	25400	21600	28200	22400	18800	20400	22600	16800	20200
21200	23800	22200	22400	23000	19400	22000	22800	21000	20600	17000	21400	22400	22200	22600	22200	22400	20600	18400	19800	21400	25000	25200	19200	22400	21600	23800	20800	19800	24000	22400	29400	20800	23000	18200	21800	20400	20200	22200	21600	19200	20600	20800	23200	22600	24600	20600	26400	22800	22800
22400	21800	20600	25200	20600	21600	19200	23200	17800	21600	18600	26800	20200	23000	27400	17600	23200	22600	23400	19800	21200	24200	21000	22400	21600	24600	21600	19400	20400	20800	23000	20200	20200	18600	22200	23600	20800	24000	22000	19800	23400	23200	17400	16600	19800	22400	20000	20800	24400	23200
23800	22200	26200	23000	24400	27800	28200	27600	26600	30400	20200	27000	29800	26200	24000	29600	22000	23200	19000	22600	21400	21600	22000	20000	24800	26400	20400	26400	25200	22200	20800	22200	21400	22200	21600	20400	17600	25800	22400	19800	22400	22600	21000	21000	18800	23200	20800	20200	24800	21600
25000	23200	24200	20600	24600	26600	30000	25600	24600	21600	21200	25600	25000	22000	20400	21000	22200	22400	20200	23600	22600	21600	24600	21400	24000	21800	21000	19200	21200	21600	25200	23400	21200	19800	24800	19600	21400	18400	22400	25000	22600	22400	21600	21600	22800	25000	21800	24400	27200	24400
22800	20200	21200	24600	21000	20400	24400	20400	22600	22800	25800	22200	22800	23400	21400	21400	27000	21600	20800	20400	21000	18600	21200	24600	24200	23200	20600	23000	24600	25800	18200	25000	23000	25800	19600	22600	19800	24600	18000	23400	23000	18200	22800	24800	23800	22600	24600	22200	22400	23600
24800	26200	29600	23800	28400	26400	21400	26400	23000	19600	24800	18800	20800	22200	19200	25600	21600	23600	21800	23800	23400	25000	20800	20400	23000	20800	23200	19400	22400	26200	26400	25600	26800	25600	23600	20800	22200	23800	17400	21800	21000	21200	22200	28200	22600	21000	17200	21800	21400	20400
24000	29000	27400	25000	20800	24400	24000	21600	27200	24000	23600	21600	25800	24000	24400	25200	16600	16600	26200	23200	22800	23200	19000	25400	18800	25200	26400	27600	31200	26000	26000	25400	23800	24000	24000	19000	21400	21200	21000	21600	22800	22000	24000	21800	23000	21200	18800	22400	19800	20800
19600	17400	26600	23000	19400	21400	21000	23800	18800	22200	18000	20000	23400	23000	17000	21400	19800	23000	23200	19400	18600	19800	19400	21200	23000	25400	22000	21800	24400	25200	24800	23600	25600	22200	17000	20600	20800	24400	21600	19200	17000	20000	19200	20000	24200	22400	20800	22200	19600	22800
22400	21400	24400	22600	20000	20600	19400	20600	20000	25000	22400	20000	17600	20600	22600	21000	21600	23000	18400	21200	20000	19400	27400	19000	21800	23400	20400	29000	27600	23400	26600	23400	23800	24000	18600	23600	16600	23600	23800	20800	23200	24400	18200	24000	21400	21400	23800	19400	21600	21000
19000	25600	26600	21200	26000	22200	21400	20800	26200	33000	27000	26000	24200	21000	21800	24800	20400	25400	22400	23000	22800	21800	19200	19400	20200	26800	28000	24200	27000	29200	24600	31200	26200	28000	22000	22400	20200	23000	22200	19000	24000	20600	22200	25600	21200	22600	20600	23600	19200	20200
18800	20400	18600	19000	22000	21400	20800	20600	20600	23600	20000	22400	21200	20800	22200	20800	19000	21200	19800	19200	22200	24400	22800	45000	22200	21000	22200	28000	24600	26600	25600	29400	23200	20600	23800	22600	21200	22200	20200	20800	21800	21600	19400	26600	25200	17800	23000	24000	23400	19600
22200	20000	22600	21800	23000	18200	19600	21400	20800	21400	23000	24800	23600	20600	24000	20200	20000	18800	19400	22200	23800	21000	22400	20400	24200	24000	22200	21800	25800	25600	22800	24000	20400	26400	23200	20200	17000	19600	19000	22600	23000	18200	21400	19400	24400	24000	23200	21600	22800	20400
22600	23600	21600	19800	19400	21400	23200	19400	24000	20600	22400	22800	21400	16800	17600	22000	19200	22200	17400	21400	18200	21800	22800	16400	22800	19000	26000	23800	20400	23600	24200	19600	25000	25400	23800	20800	24600	22600	22000	18200	17400	18000	22600	22600	21800	20600	22000	19600	23000	19200
19600	20800	26400	21000	22800	25000	25000	23800	24000	21400	24400	23200	20600	21600	21800	19000	18000	20200	19800	22000	19600	18400	17000	25200	24800	19000	20800	22800	22800	27800	20200	26600	17200	20600	18000	21000	23600	23000	18600	18200	19000	25400	20800	23000	19600	20000	20600	19600	23800	18400
22200	25800	23400	22000	21800	20800	23200	25000	24800	22800	21600	20800	23000	21400	20600	18800	21800	19400	23800	22600	18800	20600	21400	23400	23800	19800	23600	22800	22000	20200	21800	20600	21000	20600	24400	21400	20800	23000	19400	21000	21000	19200	20800	21600	21600	22600	22000	20400	23000	22000
24200	19600	19000	23200	19400	20200	23000	23400	26600	21400	24800	27400	18600	22400	19000	25600	19800	22600	23200	21400	20400	23200	24800	19200	22400	20000	18800	22600	19400	18400	19800	19400	20800	24200	24400	22000	19600	20200	21200	25000	22800	22000	25800	23200	20800	19200	18600	20000	20400	24200
21200	22200	20400	23000	21600	22400	21000	19800	24200	25000	24000	22200	23600	25000	23800	20400	19400	22400	19800	21200	21000	22200	26600	20600	23800	24200	24000	27400	25600	22400	23800	22000	19600	21200	22000	22000	20200	21000	24600	21600	20400	21400	21800	18400	20600	18000	21800	19600	16000	23200
22000	22600	25600	21400	21400	23000	21000	24400	23800	25400	23600	18800	18000	23000	19000	18000	23600	23400	17800	15400	23600	21600	21000	21200	23600	19600	24600	22000	19600	22600	21800	24200	21200	24400	25000	20800	20600	22800	18800	24400	19400	18000	20400	21600	20400	21400	21600	20000	21200	19000
21600	23400	21400	20600	26000	26800	22600	21200	24800	21800	25000	26800	27800	21200	25000	19400	23000	25200	22000	23600	20800	21600	19000	17600	20200	22200	19200	21200	18000	19200	24000	22000	19400	22800	21800	20000	20000	20200	19800	20400	22000	22600	22200	20800	17400	16000	20600	19200	19600	20400
30400	27800	20800	22600	26000	22000	21800	22000	23200	24600	23200	24400	25400	22200	22600	26600	23600	20600	24800	22400	23600	21000	24000	23000	26800	28400	23200	25000	21800	24200	21800	22200	22200	24000	19400	22800	21600	18800	22200	20000	24000	20600	20200	22200	20400	25000	18000	17400	23000	24400
26200	22800	26800	22200	19400	23400	24000	23000	28400	24000	25400	21200	19600	23200	22600	25600	19400	21200	23600	21000	22800	22600	22400	18800	19800	18200	17600	21800	23600	24000	23800	22000	19200	18800	20000	24600	17800	19800	22000	23800	22000	18000	19000	17400	21800	19800	21200	20200	20600	17200
25400	21000	24200	26400	23400	20200	26200	22000	24800	22800	21000	20600	22200	18600	20600	23600	20800	21800	25000	18200	20600	22200	19200	18200	19600	19400	17200	20200	19600	16200	23200	20200	19000	21600	22200	16600	18800	19800	20800	23800	19200	19000	19200	21000	19400	22800	19800	19600	21200	15800
21200	20600	24600	21600	22800	20000	21200	23000	19600	27000	20000	19600	20600	22800	17800	21800	23000	21600	19000	19600	22600	20400	20200	21800	24000	20200	16400	20600	24400	18200	21600	19000	22200	17400	22000	23200	23400	26000	21000	18800	18600	22200	22600	21600	18800	21600	20600	22200	21200	22000
20400	19800	17800	19400	22800	26200	21800	21200	23600	21000	24600	23200	19400	21000	22800	21000	18600	19200	20200	23000	25400	20600	18600	21600	18400	24000	23600	18400	21000	17000	20000	20200	21400	22800	23800	18600	20800	25000	24400	19000	22600	23600	19000	25600	22600	21000	21400	22200	20600	25200
21600	22800	21000	22800	20200	23600	20000	20200	23600	22800	21000	23800	18800	20400	22800	17800	20800	21800	20600	20000	21400	15600	19400	21200	18200	18400	18600	19600	20000	21200	22200	19000	19600	21600	20000	20400	21800	21200	22000	26400	19000	21600	16800	21200	21200	22000	21800	19800	20200	20800
19800	23200	22800	23400	19400	21600	20000	22000	20600	22200	26200	25800	19800	20400	23200	21400	22200	18400	18600	23000	22000	20600	20000	17400	23000	21800	18200	22800	20200	19200	21600	19400	23800	23600	21000	21800	21600	24800	23200	24800	23800	19800	19400	24200	22000	24200	21200	19800	18400	22400
20000	23400	26400	19400	24200	19800	26800	19600	24200	18000	21200	19000	18000	22200	22600	21400	24000	21000	25000	21400	21600	19800	19600	17800	19600	18600	24600	18200	20600	17400	17200	19000	20800	20400	25800	27800	20800	21600	24600	21400	18600	18000	22200	17000	22600	22000	20600	20000	19400	18800
25000	20800	22000	23000	21600	23800	23200	22400	21200	22000	22000	19600	19200	20200	20200	19000	23200	23800	23000	18600	22400	22000	20400	18600	21400	22200	21800	18800	18800	19200	21600	22000	21600	21200	18400	22400	23400	19800	26200	25800	21000	19000	19200	17400	20800	17600	19600	22400	26000	23400
20600	22200	23000	21000	20200	21400	23600	20800	17200	22400	22000	22800	22400	22600	22000	20400	25000	20800	22400	20800	17800	20600	23200	21400	18600	20400	24000	22400	22000	24600	22200	17800	21600	26600	20400	20800	23800	23000	22800	23800	20800	22000	21400	24000	17000	24600	24200	23800	20800	23400
18600	23200	19600	19800	25400	22200	21600	20600	22600	19400	23400	24000	24600	22800	20800	24000	17800	18800	22600	21200	19800	17400	20800	21800	21000	24000	24400	22800	22000	24600	24400	21400	23200	25200	21600	26000	22400	21200	21400	23400	23200	26800	21200	28000	20600	22200	24200	22200	24800	23000
26400	22200	21600	24400	19800	22200	22400	24000	22600	23800	21800	23800	25800	25000	23400	24000	24800	23200	18200	21800	22600	19600	18800	22200	19400	24000	21800	24000	24200	22800	25000	22200	23600	24200	29000	28800	26800	28000	30200	25600	24000	22600	25000	17400	19400	21400	20600	22000	28400	20600
20200	21400	22400	26600	27000	23600	24000	21000	23800	25600	21400	23200	26000	27200	21000	20800	21800	24000	20600	20400	21000	21200	17800	19400	21800	22800	22000	24000	22200	23000	21800	23200	30200	29600	28800	32400	26800	26000	26800	30800	21400	20600	24600	21400	20400	24400	20600	18400	21800	23600
22000	21600	20800	21200	18400	19800	24400	22200	20200	19800	21200	21400	21400	23800	18800	22200	24600	22200	21600	17600	20800	22200	23800	16200	21400	20400	22600	20400	18800	21200	24800	26800	31600	29800	30000	35600	29000	31400	25600	28000	28400	22600	20800	25200	24800	24000	24000	20200	18400	20200
20000	23600	24600	20000	23200	22000	19600	22000	20800	21800	19200	27800	25600	23400	25400	18800	21600	24400	27000	20600	21800	22800	21600	21400	16400	21200	27200	21600	23800	23400	26800	29400	29600	32400	33400	38000	35000	33200	29200	33200	27800	24400	22800	19200	19600	18400	18200	20000	23800	23600
16800	24200	22800	22600	24200	22400	23000	22000	26400	19000	20000	23600	24000	18000	21800	17200	19600	25600	22000	22400	21800	23600	26600	20200	21200	23200	20600	25000	24200	31400	29200	33200	39400	41800	44800	48600	48200	45600	44200	38600	38400	33800	25200	21000	22200	19400	23800	24000	22800	25800
23400	24800	20000	23600	24200	27800	20400	21600	23000	21400	19600	20800	19800	23600	23200	23200	18800	21800	24000	21800	22000	19400	25600	22200	23400	20200	20400	23600	27400	29800	38800	36600	46800	48800	54200	51000	53200	49400	45000	42600	37600	30600	25600	24000	20600	21400	20600	24000	20600	19000
20800	23600	23600	22600	21400	17200	21400	22400	20400	20400	17200	20800	18400	18400	22800	22200	25000	19400	23600	19600	19400	25000	21800	23600	20800	25400	19800	22400	25400	27800	34200	39800	44600	49400	57800	51000	55400	53400	55200	47800	39800	36400	28600	26400	22200	21200	23200	20000	22600	23200
24000	17400	19000	24200	22000	21400	16800	20800	23400	22200	23400	22000	22800	21800	22200	18200	27400	21400	21600	19800	20000	20000	20600	20000	27800	22200	22800	22200	20200	28200	34600	40200	46600	51600	52800	60800	60800	56000	56400	47400	43800	36400	31600	24200	22200	20000	22600	19000	20400	24400
22600	20600	22000	23600	22200	20400	19600	23800	23000	21000	20400	18200	22800	20200	23600	22200	22000	17600	20200	24800	24800	22800	20200	23800	24000	24200	28400	26600	28400	36400	41400	42800	53800	64800	65800	65000	68200	66200	61000	52600	46200	40400	33400	24600	20600	24000	20400	21800	21400	20600
16800	18600	18600	22600	21200	18400	20600	16600	21000	22800	17800	17600	19000	20600	17200	22800	17800	20200	22800	24800	22800	19400	23000	22000	22000	22600	19600	25600	27400	36800	39200	44400	47600	62800	69000	65800	65400	55600	66600	57600	47400	37000	32000	25800	20000	25000	21600	27000	20600	22600
19200	22800	21400	20000	23200	21800	19200	22600	23200	19800	22200	22600	20600	22000	15800	24000	21800	20600	20000	22600	24200	19200	24400	21000	27600	24000	22600	25200	22400	31000	32800	42800	42000	53000	53400	60000	61000	53000	52600	48600	48200	42000	33000	25200	27000	26200	22400	26000	25200	21200
18400	21600	20600	21600	21600	25600	22200	19600	19200	21200	21000	19600	23400	21000	18400	21400	19200	21000	24400	18200	24600	24400	22200	24200	24400	25200	25200	27400	24600	33200	35400	39800	49000	61000	65800	64800	62000	58200	63000	58600	47800	37400	31400	29200	23800	22400	21400	23600	20600	22000
22600	23600	22400	22200	20800	23600	21400	20800	22000	20600	21200	21200	16400	23400	18200	22000	20800	19800	20400	22800	25200	22600	22200	21400	15000	22400	20800	22400	22400	29000	32400	36400	47800	43600	51400	50800	54400	57000	53800	51400	45000	35400	32800	25200	24200	24400	23400	21400	24000	22000
21800	18800	22400	18800	22000	19800	24800	21400	23400	24400	23000	19600	23400	21800	26200	23400	22600	21800	24400	20800	22000	20200	22600	22000	19400	20000	23000	20400	25200	28400	33400	35200	40000	46000	42000	48000	49200	45800	41200	41200	40000	29400	23600	25400	22400	18400	22800	23000	30800	24600
21800	17800	20200	25000	19800	21200	20200	22000	22000	20200	20800	24200	27200	21400	22600	21200	22400	24200	21800	24200	22200	21600	22200	22200	23000	21200	27200	23000	20000	25800	22600	27800	31800	36600	41200	42000	44800	36200	37800	30800	32400	29800	26800	19400	22200	23200	22600	22200	26200	22400
25200	20800	24800	20800	24000	23000	24400	22200	21200	26000	22600	28000	20000	18400	25400	20400	19800	20400	17800	20800	29400	24600	23400	21200	18000	20600	24800	24400	24200	23200	26000	25400	30800	34000	34000	28400	35400	36600	30400	30000	23400	24000	19800	23400	18200	21200	23200	19600	22600	25200
22200	21800	21800	23200	25600	18600	20200	19800	22200	22200	25200	20800	20800	21000	20000	21400	23800	23800	21400	22400	24600	21400	22400	20400	22600	21600	21800	22200	23600	23800	19200	27400	24000	25400	29000	27800	29200	26600	26600	24600	25200	18800	23800	20400	20400	18600	21200	23800	16600	21000
26000	21000	19400	21800	21800	23400	23800	19000	20600	20800	20400	22800	22600	20400	25200	24600	20400	22400	20600	20400	25200	22800	21400	24800	22200	23800	26200	25200	21600	21600	20200	22400	22600	28400	26800	25400	28400	27400	25200	21200	23000	20800	20400	21200	22400	19600	24200	22000	25000	26600
20600	24000	22000	21400	20400	20000	22000	22400	23600	26400	21800	21000	22000	24600	22000	21600	22600	21800	19200	21000	24000	20000	20400	20000	21600	24200	20800	26400	19800	20400	23000	23200	22000	19400	23600	27000	20400	18400	27400	22400	23200	24000	22800	18400	22400	23800	22200	24000	22000	23600
23800	24800	26000	18600	21400	22800	22200	22400	22200	22800	17800	21400	24200	24800	23000	25400	18800	26800	20600	27200	19800	22800	21200	20600	20200	22600	18600	23000	22400	21600	20800	19000	22000	17200	19800	22600	20200	20000	24000	23800	18400	24000	23000	15400	21800	20800	23200	24600	20400	23200
21800	25200	21400	23200	21200	24400	23600	20000	20200	20000	17800	24000	22200	22200	22400	21800	21600	19000	19000	22200	19200	20800	23600	23000	21200	20400	24400	20000	21200	18200	21000	24000	22000	21400	19800	21600	23200	20400	22000	22600	22800	20400	23000	21600	24600	20600	21600	23200	21400	29000
20200	21000	21000	20000	23600	19200	19200	22200	24000	24200	19800	22000	22800	21400	26600	18200	21800	21200	23400	23400	19400	18000	22000	24000	23600	20800	20800	22400	19200	21800	19400	18400	18200	21600	21200	22200	26200	20400	22400	24400	21800	21600	22400	20600	18000	22000	21400	17000	23800	20200
22000	21000	26200	20200	20400	20600	19600	22800	21000	21600	22200	21800	22200	23800	20400	21600	23000	21800	22200	21600	24800	25000	23000	24000	21800	18200	25000	18200	19600	19200	20000	20600	23000	21400	23000	23200	26600	20800	25000	22600	19000	26200	18400	22200	18200	21400	20800	22000	24200	21800
22400	25200	26600	21400	23800	22000	29600	22600	22000	20800	23800	17200	21200	23600	22200	20000	17800	23400	18400	20600	15200	22400	24400	22800	21000	19000	20600	21200	20400	22400	18600	18600	20400	22600	19800	22800	20000	21000	20000	25000	25800	23000	22800	22400	23400	22400	24200	16800	20800	21600
24600	23600	23200	16200	24800	21400	27600	20600	20400	23600	24000	22000	22600	21400	22000	21000	17600	25600	22800	19800	20000	18600	25000	20400	21400	23800	22000	19200	22200	19000	18200	19600	24200	18600	19400	21400	21200	20000	20600	24200	24000	22400	24400	24200	23000	19600	21000	17600	19000	18600
24200	24000	21000	17200	20400	22600	23600	23400	21800	20600	23600	21000	20800	20000	16000	18800	21800	17600	20600	19600	20200	22400	21200	21800	19800	20000	22000	21000	24400	16200	22200	21400	20200	18400	22200	21400	21800	23000	21800	21600	24400	24000	23400	20600	23400	21600	25000	19400	21200	20800
20200	22000	20600	19000	19400	23400	21200	20200	20400	21600	22200	20400	24600	27600	20200	20200	21800	24000	18600	25600	22400	20800	19400	21800	17200	20400	23000	20800	19600	19400	21800	24000	23000	24800	24400	19200	22000	24200	20600	22000	20000	23600	19600	21200	21600	18600	23400	22200	22000	24000
20400	22400	20800	20400	21800	21600	23000	27000	21200	23200	23600	21600	21800	21000	21400	21800	19600	20200	22600	21600	21200	19200	20000	21400	21000	20800	22200	23800	17000	17200	18000	19600	21000	22200	22600	22600	25200	24800	23600	20800	22400	22000	16000	20000	21000	21800	23200	21200	17200	21000
22200	31800	29800	21200	22600	20600	18600	21000	20800	23600	19000	23000	22800	23000	22000	22200	22400	19800	23200	18000	22600	24200	24800	22000	20600	20600	24400	20200	19600	21400	24600	22400	21400	23600	18200	22200	20800	23600	22400	23400	22000	23800	18400	23000	22400	21600	22400	20800	19400	18400
24800	20800	21600	20600	23200	21400	20600	25000	26400	21000	23400	19600	20000	23000	23600	23800	21600	19600	21000	23400	21400	21400	20200	19400	23400	23800	22000	20800	22400	16800	23800	19800	24000	19800	21400	21200	19600	20200	20200	22400	22000	22600	22600	22400	19400	25400	22800	21400	19000	24800
21200	20600	20000	22600	23400	23600	23600	25200	21600	23200	26000	20600	22000	23000	21400	22000	17800	24000	22200	21800	21000	23600	20800	19000	25200	23200	23600	22200	23400	21600	26000	21000	26200	21000	19200	23800	22000	18400	22000	19400	19800	23000	20000	24000	18400	21600	20400	17200	23000	21000
20200	24400	20600	24400	22200	22800	24200	23200	24800	18200	22800	19000	19200	21000	23400	19000	25400	22800	20000	23000	21200	23200	18800	23200	23400	19200	22800	22800	21600	24200	23600	22600	26800	22800	23400	21200	22200	24200	21800	25800	21000	25400	21400	22800	22400	21600	21000	21400	23000	24200
22200	25800	23200	22400	25600	20800	24400	17800	23200	24400	26600	20400	24000	22000	23200	21200	19200	22400	22400	18600	18600	21800	22600	24400	20000	25400	24000	21400	19800	20600	24200	22800	23200	19600	17400	20800	22400	21400	22800	22200	18600	24800	21000	20600	19400	21400	19200	22200	21400	19800
20400	24400	24600	22200	22600	23800	23600	21400	23400	18600	23600	24000	22400	19800	23000	26200	21200	23800	23800	18200	24000	19400	21800	18200	21600	19400	25000	18600	17600	20000	21400	22200	20000	23400	23400	24400	25400	25400	21400	23600	23600	23400	21400	24600	21200	21800	22200	21400	25000	27000
22800	18200	24000	23000	24400	25600	23000	22200	20000	21600	24000	20400	26800	22600	24800	21800	21800	26000	21200	21800	22000	25000	27800	20800	24000	20800	20800	21800	20800	19600	21800	20600	19800	18600	19400	22800	22800	26400	23600	25000	24600	22000	19200	22800	23600	21800	20400	20600	24800	20000
19000	19000	22000	21600	24800	20400	22200	25000	23200	20800	25600	25000	21800	22800	19200	21800	20200	22200	23000	19800	22400	24800	21800	23200	23400	22000	18000	21400	19400	20200	19800	21400	20200	21200	18600	21000	19400	19600	23800	17200	20200	22400	17400	21400	22400	26000	23400	23200	19800	17000
20200	20800	18200	21800	23600	20800	25400	22600	21600	24800	22000	20200	20200	24200	24000	23800	24800	18600	23800	23800	26000	21000	25400	18800	22000	21200	20400	20800	23200	22200	19600	22200	18800	20600	20000	17800	21200	24000	20600	23800	18800	22200	20400	23400	21000	20200	20200	26000	21800	23000
21600	22800	25800	23000	21400	26400	27000	22800	24600	19600	23200	21600	20600	19000	20600	23000	25200	16800	20800	20800	20800	25800	20800	20800	19200	22800	21000	18200	23800	23600	23600	21800	21200	22200	21400	24000	23000	21800	22200	19400	20000	25200	20800	21400	21200	21200	24400	24800	20800	22400
23200	25200	26000	20200	19800	21400	22600	25000	22600	21200	24000	22400	21400	20800	23000	24200	20600	25600	20000	21800	21400	21000	24800	22200	22400	20600	23400	21600	23000	23800	20800	22400	20200	22800	22200	26800	22600	20200	19000	22200	23200	24000	15400	22000	19200	22800	22200	19400	20800	18600
21000	21000	23200	24200	22600	23400	23000	21400	26200	22000	20600	20800	22200	23600	21800	22400	19800	24200	23400	21400	19000	23000	22200	19600	21200	20000	22200	21000	20600	20800	20200	27000	20200	21800	21600	24800	23600	18800	26400	19200	21400	23600	20600	22400	17400	22600	23200	20800	21600	18600
19600	21800	20600	24800	22200	20400	19400	23200	20600	19200	21800	20000	21200	22000	21800	19800	20000	20800	20200	22200	23000	21200	19200	20800	24600	24400	20600	22400	21600	21000	20400	20600	24000	22200	23600	21200	20000	17600	23800	22800	19600	20200	18200	22000	21400	21600	21400	21000	23800	21200
25000	21200	20200	23200	18600	22000	19400	21000	25400	23600	22800	20200	20200	25600	25600	20600	21000	21200	20200	24200	20600	21600	21600	18800	22200	16800	26400	26200	26800	24000	25200	27000	22200	22600	23000	23800	24600	21600	23000	22400	19800	22800	22000	21600	20400	23000	20600	20600	21200	20000
22600	24800	18600	23800	19800	24800	21400	23400	18200	19800	26800	23800	25400	21600	23200	24600	23800	23400	25800	22000	19000	24400	23200	22800	21600	22600	22600	21200	17600	19200	22600	23400	26800	19800	21400	22000	22200	24800	23400	19200	20800	20600	23400	20000	26400	25600	22200	18400	21200	21000
19400	23200	20800	24200	22400	27000	23600	18000	22800	22200	22400	25600	23200	19800	26400	25800	23200	19800	21200	19600	23600	20800	24000	18000	20600	19200	20600	19000	22600	24000	22800	19600	21200	20000	20600	24400	22800	21000	22000	21600	24400	17400	22800	21600	22200	19800	25200	26000	26800	19600
26600	26000	22800	19800	22200	23200	22800	22800	19800	23000	23800	23800	23600	20400	24000	23200	25000	22200	23400	24600	16600	21600	24400	22800	25000	22000	19800	25800	23400	23000	24600	28000	24800	23600	18800	22800	25000	22200	24400	28400	22600	21800	21400	25000	20400	24000	23000	21400	22400	19400
21000	22800	22200	24800	22400	27600	21600	23600	19000	21200	27400	23400	23000	23400	24200	23000	24600	16800	21200	23800	27800	25400	25400	20800	23200	26000	22600	18800	23200	23800	25200	25800	20000	24800	19800	21800	24400	24800	19200	22600	24400	23400	21800	21600	26400	23000	20800	22000	20600	21400
21600	19600	18200	21600	24400	21800	26000	22000	17600	23600	19200	25200	22800	23000	21600	21000	26600	22000	21400	19400	22800	22200	19400	24600	26000	21400	21400	21800	20400	22800	25600	21400	23000	21600	20200	22400	24200	22800	24600	19000	25400	24600	20800	22400	22000	20200	19800	29800	19400	22200
23200	23200	23600	23400	23200	25200	18400	21600	24600	26400	23600	26000	21600	25400	24800	28800	20400	27600	20200	22000	21400	21200	20000	16200	24200	23600	22200	21800	25000	24200	22600	20600	23200	19600	20600	19000	18600	20400	23800	22800	21800	23200	22200	19000	24200	24000	21800	22400	23400	19000
22200	21200	18800	25600	23200	24000	22000	19600	21200	21200	20800	20000	18400	23000	23800	25200	23800	29800	23600	26600	22200	23000	25600	22600	25000	23400	23400	28400	25000	20000	26400	21200	18600	23800	23000	21800	24200	23400	20400	22400	22400	20000	18400	22200	21800	22400	21600	21200	19800	16400
23600	24200	19800	23200	23000	26800	23800	20800	24000	21800	22400	20800	24600	21600	19000	23200	22200	24600	27000	22600	23200	23000	23600	23000	21800	24400	20600	23200	23000	19600	24800	23400	23400	22800	24200	24800	24400	25400	24800	23800	23400	27800	23600	21200	20800	21400	25000	23200	23000	23400
21000	22400	25000	21600	24800	26000	25000	25800	26000	21800	28600	23000	21200	25200	22000	23200	25400	26200	24600	22200	20600	20800	23000	22000	21200	22000	23400	22600	21200	27400	24200	21000	29000	22600	24800	23600	21200	17800	25600	20200	23400	23800	26200	24200	25200	23400	23600	22800	22800	25400
20400	20400	20400	20800	22200	23600	23000	23600	24200	24800	20800	25200	24000	24000	22000	21600	25400	25800	19400	21000	22400	22800	20000	24000	23200	22600	21600	19600	23000	21000	21800	26600	25600	24000	24600	23400	22400	19600	17400	22600	20600	23800	21000	24800	19000	23000	21800	20400	24600	20400
26000	27400	29800	21800	24800	21400	22400	21000	23000	18200	27000	27000	23400	20200	19200	20200	22800	20200	20400	21000	20400	24200	21400	22400	20800	18800	21800	18800	21800	21800	23600	27200	21400	18000	20400	24800	23200	26000	24200	21800	23200	22400	19000	23600	19600	20600	22600	20800	21000	22400
25000	25800	24200	24200	22600	25400	19800	24200	20400	21600	24200	20400	27400	22600	23400	24600	24600	19800	23600	23000	26200	21600	20200	22800	23000	22200	22800	22200	21400	24600	20400	21800	23400	26000	21800	21200	19400	21000	21400	18400	27200	23000	17200	21000	21600	21800	22400	20800	23000	20000
25400	21200	17600	23600	21400	22400	24000	21800	22400	24200	23400	21000	26200	21400	23400	23000	22800	21400	22200	28800	27600	22600	24800	24800	17400	22000	21800	22600	23600	24400	22400	24600	19600	23200	18000	22000	23600	20400	21800	22400	23400	22200	22200	21400	22400	22000	20400	20800	18800	19800
24000	18600	23400	27200	24400	27800	22200	25400	22400	27200	23600	25000	25400	22800	25800	28400	24200	22200	21000	21200	23200	21000	23400	20400	21000	19400	21200	18000	22600	21000	21800	19400	26600	23600	21800	21600	22800	22800	23800	22200	20000	22200	19000	19200	21600	22200	20600	22200	24000	21400
25800	23800	26800	23600	20000	27000	26000	24000	26400	25400	23600	28600	30800	31600	30800	23200	26400	19600	25800	22800	22200	18200	19400	18800	25400	18800	17800	24200	25000	21000	24000	22800	17400	22200	19800	26200	19800	23000	27000	22000	22600	23800	21600	20600	23400	20800	20000	24400	21600	21800
26000	23200	27400	26400	27800	25000	21200	25400	29000	30200	29800	32800	37600	37800	28200	29200	27000	22800	23200	25600	20600	21600	20600	22400	22600	23400	23200	26000	18600	24000	28000	30000	25800	29400	30600	27200	24200	29000	21600	24800	20200	19600	27400	22200	23400	23400	27600	20200	21800	17200
24400	23400	23800	27200	24600	23800	29800	26800	29600	25800	31600	32400	28400	29800	38600	24800	21200	25000	25600	22800	26400	24200	24400	19400	24000	18200	24000	20400	23000	19000	22000	22000	23800	25400	22400	24200	24200	29400	24600	24200	28400	22200	22600	21400	22400	22600	21000	21600	20800	23400
23800	27200	22400	25600	22400	28400	26800	30200	28200	26400	29600	30600	28000	37000	36800	28400	32400	32400	31000	26000	23400	24200	25800	21400	20600	22400	25000	21600	21800	19000	17800	23000	24400	24000	20000	22000	23600	28000	23000	24600	25200	24400	20800	23000	23200	24000	21600	20000	23600	22200
25000	26800	25000	22600	24400	32000	28200	25200	26200	23200	23400	22000	24400	22600	19400	24800	34600	37000	20400	20600	20400	24600	21400	23800	21800	23200	21000	18800	19200	23800	20000	22200	21000	25200	18200	22200	18800	19600	20000	20600	24000	22200	21400	22800	20800	25600	24400	20400	20600	23000
25000	27200	22800	27800	30000	22800	26600	22800	23200	25600	24400	23400	22200	23600	24800	22800	23000	23000	22800	26000	20800	19400	22000	22000	23800	24400	21600	25000	20200	23200	19800	22400	21600	21800	21000	22800	24000	20200	22400	19400	23000	23800	22800	20800	20000	24200	24400	24200	23000	21600
26400	31200	27000	25200	25600	34400	27800	25800	26600	22600	22800	24800	24400	25200	23000	19600	19400	22000	24600	23200	21000	24600	24800	18400	22200	21400	20600	22800	20600	19600	22600	20200	22800	22600	22000	26000	22200	24400	20600	24600	22200	22000	23200	26000	21000	18400	19800	23200	19000	19400
23000	24400	24400	23200	27000	26800	27000	20200	19600	23000	24200	26800	27600	23400	24000	23200	21800	22000	25800	24000	22600	19600	23000	19600	19800	22000	20000	22600	22400	18000	20000	18800	26400	21200	20400	17000	21200	21400	25800	20000	24800	18000	23800	24000	18400	23200	16200	22200	23200	20800
26800	29200	30400	31600	29200	28000	25200	24400	25400	26800	23800	23600	22200	19400	20400	20400	21800	23400	26000	23000	20600	17600	25400	21000	18200	18000	21600	21400	18600	22800	24400	19200	21200	26400	21200	17200	18000	21800	23000	25600	24800	20800	20200	26600	23400	25800	22800	22200	21400	16800
28400	29800	33000	36400	27800	33800	32000	30000	29800	27000	26000	31800	21600	20000	20400	22200	23400	22800	23800	23600	24800	23600	21800	18600	22200	19200	18200	23200	19200	20800	22600	24400	18800	24200	20600	20000	22200	22400	19600	25800	22200	23000	24200	21800	24400	23000	24600	24400	22200	18400
30800	33400	32200	35200	33000	40600	37200	34400	37000	31200	30000	27800	21400	24200	22600	22800	23800	22800	27600	22200	24200	20800	23200	18000	21800	19200	18400	20200	23400	21400	21000	24400	20400	20400	23000	22000	21600	22600	21000	22600	25800	24800	22200	21400	22800	22800	21200	23400	23400	23000
47800	42200	40200	43000	46200	47400	46800	42200	38400	39000	35400	26800	30400	25400	22200	18400	18200	24200	22200	22400	21400	20600	22400	19600	20600	22800	22400	21200	26200	22000	19200	21000	22000	21800	21800	22400	26200	23400	23800	24200	22800	20600	20800	19800	21200	24000	20800	18800	21400	24800
37600	41200	42600	45000	42800	39800	46800	46800	40600	41200	36200	31000	28600	28600	19200	23200	22200	23600	18600	24800	22600	23000	23400	21000	26000	17400	19800	19600	19600	19600	23000	22400	18600	18200	20400	24600	21000	21800	16800	26800	21200	23200	22600	22600	21200	17800	19600	21400	23800	22400
48400	44400	53800	57800	55200	57200	57200	49200	51400	44800	46600	35200	33600	32200	31800	26600	26000	21800	24800	24000	20600	22600	19200	21800	26400	20800	22600	23600	22600	25000	24400	20800	23800	24200	21600	20000	21400	19000	21200	22400	29200	22000	21800	23200	21800	22800	22800	21000	19400	21800
42000	48200	42200	49000	47200	52800	55800	52200	52600	41400	39600	28400	32800	25000	21600	22400	21200	26200	22200	23000	27600	18400	25600	26600	23400	22000	18600	22000	24000	21400	21200	27200	20800	20000	27400	23800	21400	21800	20000	22400	22400	19800	22600	20800	22000	22000	20800	20400	24000	19400
48000	52600	61000	55000	64200	61200	58600	54400	55200	47000	45800	38200	32600	26200	23200	21800	21400	18600	22400	22600	22800	18600	20000	22800	19600	22400	22400	24800	21400	19200	25200	23200	21400	25200	24000	23000	21600	21400	21800	23200	24200	19200	22400	22000	22800	21600	22800	22600	21800	20000
60800	60000	70400	65200	73200	65000	67000	55800	53200	49200	43800	42400	32400	27400	25600	23400	23800	20800	22200	22200	19600	21000	20600	23600	22400	23400	23400	19600	21000	23000	20200	23600	18000	17400	21600	21600	21800	21400	21000	22600	23800	20800	23600	25200	25800	24200	24400	19200	22600	21600
60600	60000	62200	63600	57200	60200	63200	56400	57600	54800	45200	34600	33200	23800	21800	25800	20800	19200	18000	23000	21800	19800	18400	20200	23000	18000	23200	19600	20800	21200	24200	19200	22000	19000	21200	19800	21800	22400	21200	21800	20800	20000	22000	23400	20200	20600	18800	23000	16200	21000
57800	61600	60000	64600	64400	65600	59400	61400	56200	52400	49800	43400	34800	29600	24200	21200	24200	21400	24600	23800	22400	23800	26200	25400	22400	17600	22200	19600	22600	21600	18800	19400	23800	19600	22600	21800	24400	23000	27800	21600	25400	26600	21400	24400	19600	18600	21600	17200	23800	18000
62000	64800	63400	62400	60400	64200	62800	59800	53400	57000	48200	43200	33400	32800	23400	23400	18200	20600	21400	25200	23800	20800	19400	23200	26000	20400	21800	23800	27200	26600	24800	24200	23600	20600	22600	19800	22600	23800	24200	24800	21800	24000	20000	18200	24000	22800	25200	21400	20400	25400
62200	63800	67200	70000	62200	65600	59000	61600	55000	56600	40400	44600	36800	30800	22600	20800	27800	23800	24200	20200	19000	20400	21200	22000	21000	24400	20200	22200	21600	20200	22400	23000	24400	20600	22600	24000	23400	23200	23200	21600	27800	23800	20800	22000	22800	23200	24400	23200	21200	16800
63400	57200	65800	61600	67800	63600	55600	59000	53800	46000	40600	29200	25600	23400	23800	26400	26000	23600	22800	26600	22200	24400	24400	22600	16000	24800	20600	24600	23000	20600	24200	22000	24400	24400	25600	22400	19800	25200	27400	21800	19000	22400	20400	20600	23400	17800	26200	23800	19000	24400
52400	59600	52600	56600	48200	52400	52400	45400	48400	43200	41800	28600	22200	25600	20200	20600	22400	22400	19800	23200	21000	23600	19800	22800	23600	26200	23800	21600	20800	22800	24000	23600	24200	21800	21200	23600	25600	23200	24600	23000	24200	23600	23800	20800	26200	23800	23000	22600	21600	21800
46400	48400	49000	50400	47200	41800	44200	37800	40400	33000	33800	28400	23600	23400	23600	22200	24200	26200	19600	20800	23000	24600	20000	24400	22400	22200	19200	22800	27000	21800	26200	27800	26800	25800	30000	24800	23800	24200	24600	21000	22200	22000	23000	23000	24200	23000	23200	23800	20800	18400
40800	36600	37600	36400	40600	31000	33600	34200	24800	26200	26000	24000	23600	22600	17200	23800	18000	22400	22800	22000	18200	23800	23400	21000	23000	24200	21000	23200	21200	26400	26200	25200	26200	21200	30800	30800	25800	28000	26600	22200	22000	22800	18800	22000	21800	18400	22800	20400	24400	25000
33600	32200	34000	34400	29000	24200	29600	26600	23600	25200	22800	23600	21400	17800	23600	23600	24000	23800	22000	20000	22400	22600	24800	23200	20600	22800	24400	24800	28000	33600	29000	27200	37200	26400	25600	27400	24600	33200	31400	29600	22000	26800	23000	21800	21600	19600	20200	20400	20200	20000
23600	30600	26400	25200	28800	26000	24800	28400	24600	23800	22600	23200	24600	24600	22600	22800	26000	27200	23000	20200	21600	21200	24600	22400	22200	22800	24400	27200	27200	26000	26600	27400	32600	31600	31800	26000	24600	24400	25800	26600	20600	23200	22400	22400	21000	20400	21400	20400	19600	24800
23200	27000	23600	26200	22800	26000	26800	22000	20000	20800	19800	26200	22600	24000	26600	24200	25200	21200	23200	27600	20400	22400	23800	21000	24000	22800	22800	20400	24200	24000	24200	28400	33200	29800	35400	27800	28800	28400	25000	26800	24800	23000	21600	27400	22200	22200	21400	20600	22400	24000
23400	20000	24000	25000	21600	20800	26200	25400	22400	25400	22400	23600	20400	23400	23800	22600	20200	23400	22400	21800	19600	22400	26000	25400	23800	25000	25200	26600	27600	26600	24400	26400	28200	26200	31400	32000	33200	27600	25600	27600	27000	24400	21400	21400	22400	21200	20200	21800	22600	20400
24200	27800	23800	22800	22200	20400	24800	23800	22400	24000	22800	25000	20600	25000	16800	20800	18800	18800	21600	20200	21400	28000	24000	19800	23400	18600	23400	26000	24200	26200	35000	34200	34400	31200	33400	29400	27200	25600	23800	24600	24800	21400	25800	24200	22200	21400	23000	22800	20400	23400
27200	23000	24000	27200	20200	24000	19400	22600	22400	24000	22800	23200	24600	22200	24000	24000	22200	28000	22200	20600	23800	23200	23600	21800	20800	17800	22000	25400	26000	28200	22000	30000	27600	28800	31600	31000	28800	26200	30600	25600	20800	19200	23800	23200	19400	23400	26400	24000	20000	23000
22800	22000	21400	25200	23200	22000	23800	21200	28600	22800	23600	17400	20200	22600	22200	24800	16800	17800	19600	21600	25000	18000	22800	18600	23000	19400	24600	22800	23800	25000	25000	24800	31600	26200	32200	27800	28600	28200	26800	23200	23800	21800	21400	21800	22400	24400	22200	19400	25000	21800
23600	23200	25000	22400	20600	18000	25400	26000	23800	19000	24800	26400	21200	22400	20200	25000	21400	19000	23200	19800	21000	20400	23400	20000	23200	21600	25000	24800	20800	22600	24400	24800	26600	26400	24600	28400	27400	26800	23600	24000	27000	25400	21600	24000	20400	25000	23800	24600	20000	21800
22600	24000	24000	22800	23200	22800	27000	27000	20200	22600	22000	22800	24400	23800	23200	20600	20400	25400	20000	17800	23200	22200	23200	22800	26400	21200	25600	25400	25000	26200	22000	31400	29200	28800	32400	28800	29600	23200	27400	27200	27200	24000	22800	28800	25200	19200	20600	20400	23600	20400
23800	26000	24400	20400	27800	25800	20600	24400	22200	24400	25400	25000	23000	24400	24200	25600	19800	18600	24400	23000	24200	23600	19400	25200	22200	21800	23600	21200	19600	26600	22400	19800	25600	20800	22400	29200	24800	25000	24600	24000	21000	21600	25000	25800	18600	27000	23800	21400	21400	25600
22200	24800	22400	21400	28000	23800	26800	24400	23600	26800	28600	26000	22200	25800	22200	27000	21600	24400	21000	21400	23200	22200	22200	23600	22200	26000	23000	23400	24800	20200	22600	21200	24200	24000	24200	23000	26400	22600	19600	20400	26200	22600	23600	21400	24400	24200	25000	23400	22800	23800
25200	26000	24000	22600	24800	24800	24800	23600	23200	25600	21400	20600	23000	21400	16800	24600	21000	25800	23400	19800	24000	20600	24000	25600	24400	23200	20600	23800	23800	25000	24800	24800	19600	22400	27800	18800	21000	23200	27400	24200	23400	19400	21600	23600	22200	23800	24400	22600	24200	25000
24600	24400	21600	22800	25600	27800	23000	19200	19400	19400	20200	19200	20600	20600	26200	22200	17400	22200	20200	24200	21800	22600	24600	23000	22800	24000	21400	25800	22400	27800	22600	22200	27400	19800	22400	22000	20400	17600	19200	20800	22600	25400	23800	26000	21800	21800	26000	24000	23600	24600
20600	17000	23600	19800	25600	26400	26800	22600	28400	28800	34600	24400	28000	21400	20600	23600	24200	22400	19200	21800	19000	19400	23400	20600	26000	22800	25000	23400	25400	23400	24600	24400	26400	21200	25200	22200	23400	21200	22400	25200	20200	20000	23400	22800	25000	23400	20000	21600	20800	20400
24800	30000	20800	26800	30000	28800	27000	22000	19600	26400	24800	26800	27800	21400	22000	23600	17200	24000	21000	23000	19600	26800	23400	26800	23200	22800	22000	23600	18800	24400	25400	21200	23600	24200	21000	22400	22600	23000	20600	21600	24000	24600	21000	22000	22400	24000	22600	21000	20000	19400
28400	27200	21800	24000	25600	27400	18800	24600	18800	19400	20800	18600	26000	22400	26200	30000	22400	23000	23600	24200	24400	21600	24200	23400	24400	22000	25400	24000	22400	23000	22600	22600	21000	22000	22400	21000	19000	25800	20000	22200	20200	21600	24200	23800	20200	24800	22000	19200	21400	26400
26600	27000	23800	24400	23800	23600	23800	21400	22400	25200	24600	20400	21600	25600	20200	21200	24800	18800	22000	23200	23600	24200	22400	28800	23600	23400	22000	19400	23600	29200	24200	25200	24000	19400	22400	25400	23000	19000	18600	20400	25400	25800	20200	23400	24000	25400	21200	17800	23600	21000
24000	25200	25400	26200	21400	23400	21800	20000	25000	19400	22200	27200	16000	22200	20600	20400	21200	20400	19400	24600	23000	24600	25200	23200	25200	25400	47000	35400	33400	21200	21400	23600	25600	21400	22800	16400	19600	20400	23200	22600	20600	24000	18600	22400	24200	22600	18600	20800	19800	23800
26400	33600	34400	32000	27400	29200	27600	33200	30000	33600	34400	42200	40000	24800	22600	26400	27800	23000	21000	23200	23000	24200	19400	21800	25400	21400	19400	17400	21600	22200	20600	19600	20400	22400	23200	25200	20200	26600	23600	19600	22000	23600	18400	24200	21600	22200	20400	22200	22200	20800
21400	19400	22600	23200	21800	22400	24000	22000	20600	25400	20800	24800	22800	19200	20600	21400	26800	22800	23400	20600	25800	20000	23400	23600	20200	23000	21400	23600	22800	20600	24200	23000	19800	21200	22400	21200	24000	22000	25000	23400	20200	20600	23600	21000	24400	19200	21200	18400	22400	17000
22400	24800	25600	18600	20400	21400	26200	22800	21600	18800	23400	19800	20000	20000	22600	20000	23400	23000	23400	21800	19200	21000	19800	21800	23800	17200	21800	20800	23400	18400	20000	18600	27200	21600	25600	17800	23000	24400	22400	22000	22800	26800	22400	24800	25800	22600	23600	21600	22600	21000
23200	26200	22200	27000	26200	23400	23800	22200	25200	23000	20400	22800	21200	21800	21200	24600	19600	20800	19400	23200	17400	23400	26600	23400	22600	24800	20800	23800	27400	24600	24400	22200	20800	23000	19400	24800	20600	22800	24000	20200	19600	26800	19200	25800	21400	22000	20600	27600	22200	23200
19200	24000	23000	26600	24200	24600	22400	23800	20400	22200	24600	23600	20600	22200	20400	26800	21400	20600	22200	21600	24800	23200	18800	21600	21400	24400	20200	16400	24200	23400	23000	20400	23000	22000	20400	20800	23600	25600	27200	24400	28800	23600	22200	20400	24800	25800	22200	23000	24800	24200
22000	22000	24400	24800	27200	22800	24200	17200	22400	21400	19400	19800	22600	25400	23600	21800	20400	23000	20200	24000	24600	26800	24200	25200	21000	26400	19600	24400	20200	24400	22600	24400	24000	24000	24800	21600	20600	21400	24600	25200	22600	23200	20600	23600	25400	24200	23400	21200	21800	20800
21400	22600	21200	25000	22200	20800	23800	25000	24200	19200	22800	18800	21400	22800	19800	20200	21600	18600	23400	21000	23800	21400	26000	18600	22600	25400	21800	20800	20200	16200	22600	25000	22600	23400	23400	22200	21400	20200	24600	26400	23200	21400	26000	21600	23800	22400	21800	19200	22800	20400
21600	25000	24800	25600	21800	19800	26600	23200	24200	19800	23200	20200	22400	22200	21000	18800	23000	20800	22000	19800	22000	24600	24400	21000	22000	22800	23200	22000	25600	24800	21600	23800	23600	24200	21600	20000	21800	21600	23200	17200	20000	24200	20000	21400	22000	22000	21600	22400	20800	21000
21400	19800	21800	23400	27800	23000	21000	22600	24400	24400	23200	24200	21600	22800	24200	20800	23400	21200	22400	21800	22400	20800	27000	18400	22400	24800	22000	20400	19800	23000	25000	24400	23400	19800	21600	24800	19000	23000	22000	24600	23000	22400	25400	22000	22400	24200	22000	25400	24200	22200
24200	23800	22200	22800	24400	20200	18800	20200	20400	22600	20600	22200	23200	23800	24400	20800	24600	16600	23600	24000	20400	19600	26000	23800	18400	25000	24000	25000	20400	23600	27400	22400	25600	21400	18800	23000	24800	21000	21000	22400	19600	20000	23800	18400	21600	18800	19200	25200	17600	22400
17400	23600	23400	23600	19800	24400	27000	20400	25800	21400	18400	20800	23000	24600	22200	19000	21200	21000	19800	19800	21800	22200	23000	23200	22200	23600	22400	18200	22200	24000	21800	22200	23400	23000	22600	22400	25000	24800	20800	19600	23200	21600	19000	22200	20200	20800	18600	19600	23800	21800
25400	20400	20200	22200	25000	25000	21600	21200	20200	26000	25000	20800	25000	26600	19400	22400	22000	20400	25000	24000	22600	26400	25600	20800	26600	19400	22200	21600	20200	21800	23800	22000	23800	22800	22000	20000	23400	19800	25600	24000	17800	20400	20600	19400	19200	22000	22000	21800	18600	23000
27600	24400	22400	21600	23400	22200	25400	22200	21600	24200	21800	23000	26000	22200	21600	22200	21600	20000	23200	22600	19000	21000	21200	21200	22800	24800	24200	21400	23000	23800	23200	17600	22400	21400	25000	23800	24400	22200	20800	24400	23000	19000	23800	22600	19800	20600	22600	21600	24200	22000
21400	20400	23600	22200	24400	24400	23600	26600	26200	24600	19800	21400	23400	25000	24200	23000	24000	22200	25000	21200	25600	21200	17600	25200	26200	20400	23600	19800	22200	22400	22600	20000	23600	19800	23000	23600	23000	26400	21800	18400	19600	22400	24200	22400	21200	20600	22200	25000	26000	21200
24000	23800	23800	26600	26000	23600	25200	23000	20400	20800	23800	22200	26000	24400	22800	24200	21800	20200	22200	22000	24600	19600	24200	23800	17400	25400	19800	21800	21400	24800	23600	19800	25400	27400	24600	24200	27400	21000	23000	22200	22200	24600	24400	20000	25600	22000	22800	21400	22600	23400
23000	20600	22600	25000	24400	21800	25600	20800	24000	22600	22000	22200	21600	22800	20600	25800	23000	22600	23400	19600	20600	21400	22600	20000	22600	21400	21600	20800	23200	25800	20600	21000	22200	23000	20000	24400	22600	21600	25000	19400	24000	21600	21200	22000	23600	19600	25800	21800	27600	23600
20600	21800	24000	22200	24200	25000	23200	23200	21800	21600	22200	22200	23200	21800	27600	24000	21400	22600	22000	20600	26600	24000	24000	17600	25000	23200	25200	19400	20200	22600	23800	21600	25400	20400	22800	20600	23600	22400	20400	24200	20400	18800	18000	23800	20800	24000	21800	23800	24600	19000
22000	22400	20800	27200	21800	21400	23600	27400	19400	18800	25600	22200	23800	25000	19200	22000	23000	27200	21400	23200	25000	25000	23800	23200	22400	21000	25200	22400	22000	18200	20000	21600	21400	22800	23000	22800	23400	19800	21600	21200	18600	19000	21200	22800	20800	25200	21400	21800	25200	24000
23800	21800	25200	23000	21200	26000	19400	23400	23000	23400	23800	22800	21800	21200	22200	22600	23400	25200	23200	25800	22600	18400	25200	21400	26000	22600	22400	28600	21200	23400	27400	23600	22800	21200	24200	20200	17600	23400	25000	21800	21200	25000	24000	19800	27200	22200	24000	22200	23200	24400
26400	20800	18800	23800	24200	21400	24800	24600	24400	23400	24800	20200	20200	24000	25200	21800	23400	21200	23000	25200	23600	23000	21600	24600	21000	21400	21800	20800	21600	23200	25400	23600	24800	24000	25000	24200	23200	25000	22800	19400	26200	23400	23400	22800	21200	22800	22200	23800	24400	22400
19800	25000	22200	22600	18400	23800	26400	21400	22400	23200	24600	27400	24000	24000	21600	23000	23200	25600	21200	18800	21600	23800	18200	22800	20800	20000	24800	22400	25800	22000	19400	22800	24800	25200	20800	21600	19800	18000	22000	23800	28000	21200	17800	21400	21800	24400	24200	23400	21400	25400
25000	19600	24800	24000	25000	21400	25400	22200	24400	22200	22800	26600	25000	23400	28000	24800	23000	22400	24600	23200	25600	21200	24400	24000	23800	26200	21200	24000	24400	23400	20600	25200	22600	23000	23200	24200	21200	21400	22000	22600	21000	20200	25400	21600	21400	25800	21200	21200	24800	23000
20400	19600	22000	24600	22800	26400	21600	23800	22000	21800	21400	21800	20000	19400	26800	21800	23800	20200	17200	22600	25200	21800	22600	20800	19400	22800	25200	21000	21600	26800	21000	22800	28800	22600	26200	23400	26600	19600	21800	24400	22800	28000	20400	20600	26200	22400	21400	24200	23200	22200
21800	24400	24000	28200	22000	23000	24000	27200	22400	24600	20000	22200	22800	17600	25200	22200	21000	19000	19000	24200	24400	23200	20400	22000	19800	21800	24200	20400	20600	25200	25400	21600	23800	22000	22200	21600	18600	22000	23200	19600	22600	24000	23800	24000	22200	19400	23200	20200	25000	21200
22200	23400	24000	22000	25000	28600	22000	26400	26800	20200	19600	23200	22800	22000	23400	22200	22600	22400	22000	24800	25800	23200	20600	24600	26400	22200	22800	23200	22200	24000	23800	18800	21800	25600	25600	21400	19400	20200	25600	24200	26000	21400	24400	22200	23200	23800	27000	29200	27000	26000
20800	21600	23800	24400	26200	22800	21200	21000	22800	21800	21600	23200	23200	20200	25000	23000	29600	21400	18800	19200	25000	22400	22400	21200	24600	24400	24400	23000	23800	24600	23800	22800	23600	21800	20800	25400	22800	21600	26600	23800	24600	27400	20800	26400	23800	26000	22800	25200	27400	26600
24400	23600	23400	24000	25000	23000	23800	25400	21800	23000	22600	18800	26200	24000	26000	22600	21200	23200	21200	21000	22800	22800	23000	19800	23400	19200	25000	23000	28000	25200	20800	21000	23200	23600	25200	21800	24000	21600	26200	19800	23600	23200	25400	26400	24000	26800	23400	27000	20800	19800
28400	22200	28600	24000	23000	20200	24000	21600	22800	29000	26200	23400	19400	22800	23200	21800	21000	19800	23200	17400	21400	17200	19200	20200	21400	20600	19600	20800	21400	21000	23800	23600	22000	20400	23400	25400	22800	22600	18800	22800	23800	24000	25000	23200	23400	26000	23200	19200	25200	19800
24000	21200	24400	25600	23600	22400	24000	21200	21600	24000	21200	23600	21000	24400	20200	21600	19600	22400	21200	20400	26000	22000	22600	20600	26000	17200	22800	23200	23200	23600	21200	23000	22200	27800	21400	23600	23600	26400	22400	25400	23000	22600	23200	23000	20400	24000	23800	22600	25600	28000
23600	25200	21200	24400	21800	23000	21800	24600	21600	19600	21000	22400	23000	20600	22200	25000	20400	23800	22000	24800	24000	20600	25400	27200	21800	26200	22200	24200	22800	21400	21000	23800	24400	22600	23000	23600	22400	22400	26000	26200	27200	25600	22600	28400	23600	20200	23600	22800	22800	19600
18600	22400	25200	21200	21200	22400	20200	22800	24400	21400	24000	25400	21200	21800	26000	22800	20400	24000	23400	23000	21600	22800	23600	19200	24200	25000	27000	19800	25400	23200	23800	20600	25000	20800	20600	23800	24800	23200	19200	25000	26000	21800	23600	19800	22400	24000	19200	25000	21400	24400
25400	24400	24800	26400	26200	23600	23000	25200	23000	20600	22200	20800	24600	23400	22400	22000	21400	22000	21800	22200	21800	22400	25000	21400	26800	22600	22800	23800	22400	19200	23800	24800	26200	22000	25000	24600	25400	24200	23000	23800	25000	24400	25800	21400	20600	24400	24000	21200	21400	24200
20000	19400	23400	24400	23400	23000	23400	23000	18200	22800	20600	22200	27200	21800	24800	22000	21800	22800	22000	25200	22400	22600	22600	21800	21400	21800	26600	22600	22600	18200	24200	25200	23800	24200	26200	22000	21400	26600	25400	24600	28200	25200	25400	19000	24000	22400	27000	21600	20200	28200
21400	21400	21800	22600	27000	19600	20600	23400	21800	20800	16800	21200	20400	22200	22800	22600	24800	19000	24200	21000	23000	21000	25000	19000	19200	21200	18600	23400	23400	24400	22000	21200	23200	25600	21800	25800	20200	21800	20200	22000	19200	23400	19800	26600	22400	24200	21800	22000	22800	21400
27800	25000	22800	23600	18200	23800	22400	24000	24400	17600	22000	26200	24000	23400	27000	24000	21400	21800	21600	21600	25600	24800	25400	19400	22400	24200	19400	22200	17800	25000	21000	22800	23600	20000	24200	25800	22600	20400	19600	25200	24600	23000	25600	25000	22800	23200	25800	23800	24800	20200
21800	23800	22400	22000	23200	24000	20600	24600	23800	26000	26600	21400	22000	25400	27200	23400	19000	23600	20400	22800	22000	22400	20200	26400	27200	24000	20800	22200	19000	23400	24000	20600	16200	22600	23400	30000	27200	26400	22800	18600	21000	18600	22000	19200	21000	23600	21800	24800	22800	28800
31400	26200	20800	22800	24000	26800	26000	21800	25600	23600	25200	25200	24600	26800	17200	23200	26000	23400	22800	23600	25000	23200	24400	22800	26000	25600	29000	21800	20400	21800	21200	23000	22800	22200	20000	23600	19400	24200	21200	21000	20800	23000	25800	21200	23200	22800	25000	20400	22400	21400
24800	23200	19600	23200	21400	22400	24200	23400	22600	24200	24400	25000	20000	22800	21200	22600	23600	22400	25000	20000	24200	26200	25400	22800	21800	27400	27000	24000	21400	22800	19800	22400	19200	21000	20400	21200	23200	19200	23200	27000	23600	21400	22200	24200	20400	25200	22600	22000	21600	20800
22800	22800	23600	22400	22600	26200	21000	23800	22400	23200	22400	20400	27400	20600	24200	24600	25400	24000	23800	23000	21400	22400	21400	26200	22600	25200	22400	22200	23400	24200	23000	25800	23000	23800	26800	24400	24600	22800	22400	21200	25400	25000	24600	22400	24800	20800	25200	22400	20200	21600
22800	21800	23800	20400	26600	27000	19400	20600	25000	21400	22800	22200	23800	18200	24000	19000	23400	23400	36600	23200	22200	27400	21600	22400	22800	23000	18200	17400	29000	24400	22600	24400	23400	24800	23400	23600	20400	22800	27600	22800	24800	20400	19000	27200	24800	24600	23400	23200	27400	26400
21600	22800	24400	24800	24000	23800	22000	23800	20600	19000	23800	23400	22000	23800	21800	25000	20000	23200	19400	22600	24200	22400	24200	22000	23800	25600	23400	26200	23400	24200	21000	23000	22600	20800	25600	26400	26200	26200	26600	22600	24600	26000	18400	21000	20600	23800	21600	18400	21800	24400
21600	19200	25000	28600	21800	22600	25400	23600	18000	20800	23200	23400	23000	23000	20600	21800	22600	23200	21000	19200	22400	26200	21800	21800	24000	19800	25000	22800	23600	26600	20400	22600	19400	18000	21600	21800	18800	25000	19200	18200	23600	22600	20800	25000	24000	23000	25000	21200	24200	22000
20200	25200	26800	23800	20400	24000	25600	25800	26800	22000	19800	23800	23600	27800	23600	23800	21600	21800	22000	21000	20000	25400	21000	24200	20400	23000	23400	24800	24800	24200	27400	21400	24200	22200	24400	22800	22000	18600	25600	20400	21600	17800	24400	24400	21400	18800	18400	18600	24400	20800
20600	23400	22800	23200	25200	23400	20000	24800	22800	22200	20400	22600	23000	22200	18800	22000	21400	24400	18200	24400	24800	20200	20200	22400	24600	24800	22200	22600	21200	24800	22000	22600	21000	22400	20600	20000	19800	23000	24400	22600	24000	20200	25200	20800	23600	23600	25600	21600	21400	22200
25600	21600	25000	25200	19400	21000	26400	22200	21000	23000	20800	23600	24800	22800	23400	24000	22600	19400	22200	20600	24800	20600	23400	21400	19800	23200	24800	23200	24600	22800	25000	25000	23200	20400	27200	22800	20800	22200	20000	22600	17800	20200	22400	22600	19600	20800	26000	21800	25400	21000
22000	24600	26400	22400	21000	24000	24200	18600	21400	19600	23400	24200	24200	20800	22000	22800	23800	19800	21800	20200	21400	22200	24200	23000	19400	21800	22600	19200	20200	27800	26000	25800	19600	17400	20400	22600	20200	20200	21800	23000	20000	26400	20400	24400	20800	22400	23400	28400	25600	24800
23600	24000	24400	21600	24000	20000	21400	21200	28600	24400	23000	18400	22800	19600	25400	23400	23000	23400	23400	25000	26800	23000	24800	21400	20600	25400	22400	20400	19400	24000	24600	20800	25000	28000	26200	20800	22600	23000	22800	22000	21200	23800	28600	23800	20000	24200	23400	23200	23400	23200
27000	22400	23800	23800	27400	22600	21200	26200	24200	22800	21000	21600	24800	19400	24000	22200	18000	23000	21800	25000	24200	23600	21400	24800	23400	24000	22400	20600	24000	24000	22400	21800	21600	23600	24600	24000	19400	22800	23800	22800	22000	23000	18400	21000	23400	21000	17600	21400	24000	22000
25000	20400	23000	24800	22000	24600	24200	25800	26200	24000	23200	24000	22600	20400	22000	27800	25600	21600	20200	22800	24800	26000	23800	19400	22200	19400	27600	23000	26400	23800	25200	24200	23800	22400	22400	21200	25400	24400	22200	21400	23800	19800	24000	21200	23800	23400	17000	23800	24800	25600
25600	24800	24000	23000	20600	21200	23800	21600	17200	22200	21400	28200	23400	21400	22200	24000	25000	25200	21800	20000	21800	22800	22600	24400	26400	25200	24000	21600	27200	27400	22400	25400	20000	20000	25600	22000	20200	23800	23000	19600	23800	23400	25000	22800	21200	24200	24400	23800	18800	22400
26400	20600	22200	22200	23800	23600	24400	25200	21600	21000	20400	27000	18800	25200	24800	26200	21600	25600	24000	20600	27600	23000	22600	20600	26800	24200	21800	20400	23600	23800	22600	23600	19400	26200	22400	23000	21600	24200	24000	25800	21400	25200	24800	21400	23200	27200	21000	22000	22200	21600
24200	20800	22200	23800	23200	23000	25400	21600	26600	25800	23000	20800	23600	23800	26600	24400	23000	23600	21600	24200	29000	23200	23200	27000	23400	21800	25600	20400	23200	23400	22600	22000	19400	21600	26600	23600	23800	23000	21000	20000	21400	25200	23600	21400	21400	27600	23000	20800	21200	22400
19800	23200	25600	24600	22600	23000	22400	21800	22600	23200	24000	25800	20400	21800	23800	24600	23400	23200	22400	22600	26000	22200	21600	19400	26600	19400	20800	20400	19800	24800	19200	23800	22000	21000	19200	25200	22000	21400	21000	19600	24000	25600	21800	24600	21800	28400	20600	24400	21800	22200
22600	25000	25400	23600	22200	24800	20400	25400	20400	22000	19400	20600	22800	24200	25000	24400	20800	18800	20600	21000	23600	25200	20800	22200	24400	23200	22600	25800	21400	21000	25000	24600	24200	22600	21800	23400	24200	25000	23600	21800	24600	19000	21800	23800	21800	22200	18400	21600	24400	23800
23400	22200	23000	24600	24200	25400	25400	25600	25000	23200	23400	27400	22800	23400	21400	24400	21400	24800	21600	24400	18800	20200	22000	25800	25000	21800	22000	29200	20800	19000	20000	23600	20400	20000	22800	22200	24400	23800	22200	19200	25600	26000	22200	25000	23800	24000	22400	21800	22000	26000
22200	24000	21400	24000	23600	21200	23000	21400	22200	23000	21000	26600	21200	22600	23600	20800	23800	22800	23400	19800	23200	26000	18200	19400	22600	21000	22400	21000	24600	21600	25200	23800	23000	21600	26200	25600	23200	23200	23200	28000	22200	27000	25600	21800	26000	24400	24000	23800	25800	22800
20800	23200	24200	24200	25400	22200	23800	21200	22200	19000	23400	20200	21400	23600	26000	24800	18400	20200	23600	21200	24200	19600	24600	21200	20600	19200	24800	23600	19800	21400	21000	20400	20400	20000	16600	22200	23400	19600	19200	25400	23400	24800	23400	23400	21200	22800	21000	25200	23000	23600
22200	22600	21600	23800	24400	18800	17400	23000	19600	24200	24200	21800	24600	19600	21200	18600	18400	21800	19800	25400	22600	21800	26400	22600	20400	20800	21000	25000	21200	21600	22600	18200	23000	20800	27200	20600	22400	22000	22800	22600	18600	21200	19400	22800	21800	22200	22600	24600	20200	24200
23600	23800	23000	25200	25200	21800	25000	21800	21800	24000	23200	23400	27000	23000	21400	23600	22200	27400	23400	23200	23400	23800	21200	20200	22600	25200	27800	22800	21200	23000	22400	20000	21000	23000	22000	21600	26000	20000	25000	24400	19600	25800	24600	20400	19800	20400	21600	24000	21200	18600
21400	22400	22000	24200	23600	26400	22400	22200	23800	23400	19400	24000	23800	23000	21400	20800	26200	24000	24400	19000	22800	23600	21200	22000	24000	23000	23400	23800	24200	20000	23800	22600	26400	24400	25800	22800	21400	25800	24400	24400	25000	25200	22400	21800	21400	19600	22400	22600	22800	25600
23400	23200	26600	23800	21000	22400	22000	25600	20400	19000	20400	20400	20000	26200	22200	24800	22600	23600	26000	21800	21800	26200	25200	25000	24800	19200	20200	24000	25400	21800	22800	22000	24800	19600	23600	22600	22600	25400	23600	22400	20600	23800	23600	21800	22600	23400	21800	22600	23200	22800
20600	25800	22000	21400	27200	28200	24400	24600	24200	20400	23000	22200	22600	27600	23400	22600	21000	21800	22200	28600	21800	24600	24400	21200	22400	24200	23800	22600	26600	25600	21000	23800	25400	22800	22600	21600	22600	20800	24200	24400	23600	23000	22200	26800	21400	20600	21400	22800	23000	23800
26400	21000	26400	23200	24200	22600	21200	23800	20800	21800	22400	24600	24600	23400	24000	25800	28000	25600	23400	26600	20800	24000	22200	23600	22000	24400	22800	25600	23800	23000	23200	23000	22800	23600	24000	23200	22600	18200	22800	25600	24800	24000	25000	26000	25600	23400	19400	24200	26200	22000
22400	19400	20800	24000	26200	19200	24000	19400	24600	24600	23200	25200	19800	23200	25800	22000	23600	25200	27600	25000	20400	23200	25000	20000	24800	21400	26000	24000	28400	21800	22800	26600	24400	21800	25400	22000	22800	27800	22200	27200	23200	22000	19600	21200	22800	24400	25200	23000	23000	23600
23000	24200	22800	23200	23000	25600	18400	22400	20800	23600	20400	19600	20000	21000	20800	21800	21200	20200	18800	18000	24200	27400	23800	20800	25000	21400	20800	25000	26600	25000	20600	22800	24200	20400	23400	25000	26000	28200	23400	23400	21200	27600	23800	21600	20000	28800	21800	19400	23400	22000
21400	23800	24600	21200	19800	18800	21800	16800	25600	20400	23200	26000	25800	21000	22400	24600	19600	23400	22400	23000	23000	21400	23800	22600	24200	20400	21200	20400	25800	26600	22000	22600	24600	19400	25800	23400	23600	24200	26000	22200	22800	23600	18000	23000	23400	24600	21200	27200	22000	24400
20600	24800	21400	22400	21800	21600	26000	25000	18400	25200	24400	25000	25400	23400	21000	21600	20800	23000	22600	26800	20000	20200	20800	23600	22200	25800	21800	24400	25800	24000	26200	23200	21400	26600	22600	24600	24600	24600	21800	22000	20600	24400	20600	24400	22200	22400	24200	24000	23400	24000
23400	21400	23800	17600	21000	23800	23400	23200	25800	22200	17600	21600	19600	24400	24400	19200	27000	22600	22800	22200	24400	22000	23400	22000	23000	22000	20000	23600	20400	25200	25200	19800	22400	21600	24600	23400	21200	22600	22600	22800	25800	20200	22600	21200	21600	20000	20000	26400	26200	23000
21400	21000	22400	24400	24200	23600	20800	22200	22000	21200	18600	22800	23400	21800	21800	25000	22600	19600	22200	23800	26000	24400	23200	25600	27200	26400	25200	21800	22200	21600	17800	23800	19200	22800	24800	21000	19800	25600	24800	25400	20800	25600	23400	26400	22000	24200	21400	24600	23600	23000
25000	23000	21600	21400	21800	20400	23000	19800	24200	24200	20800	26600	23200	19200	23200	19800	23000	24000	20600	25800	19600	19800	24000	24200	19600	21400	26200	24200	24600	22600	26400	23600	29400	26000	22000	19600	22400	23600	22000	21400	23400	25000	27600	26400	23400	23600	22600	22600	19600	23400
24000	22800	24600	25600	25600	20800	20000	21400	23200	24400	21800	25200	22400	23000	21800	22000	26000	24400	20600	24800	24800	22000	24000	26200	25600	22600	25600	22800	35600	26400	23600	24800	24000	27400	27600	31200	23200	24600	26400	27200	26000	27600	25000	25400	24000	23800	22400	24200	21800	26200
22000	18600	23400	19800	25200	25400	20800	22600	24200	26000	24600	21800	21200	19800	24600	25800	21000	24000	20400	24800	24000	26000	24600	23400	24600	21400	24000	21600	25800	27000	23200	22600	24000	25000	22000	25000	23400	30000	22800	30400	32600	30200	30600	26800	22200	21600	24800	22800	23200	22600
21400	21200	19200	23200	20600	22800	20400	23400	21600	23200	22600	22800	23600	19400	25000	23200	21400	23600	21600	24600	19000	21200	20600	19200	23400	18000	26200	21800	21600	22600	20000	23600	21600	24400	23800	24000	26400	25000	25600	28000	30200	29600	33000	30000	27400	29400	23200	23200	21000	21200
22000	23200	25400	18400	20800	22800	22000	24400	20800	23200	19800	24000	25200	21000	22400	22400	22600	19000	22600	23600	20800	20800	21600	22400	22600	21200	25000	21000	23600	21600	24000	20800	20200	20200	21800	25000	24400	27000	30400	29200	30200	34800	31200	33600	25200	27000	27000	21400	19400	20200
21800	23400	21200	23400	22000	24000	25200	22200	25000	23800	19800	19000	23600	24800	23600	21200	24000	22800	21000	21400	22000	22000	21400	22000	24800	22200	21000	24000	26000	21000	21600	23000	23000	23600	30600	29600	27000	27600	30800	35800	39200	36000	38200	29600	33400	30400	26400	20400	19200	24200
24000	23800	23200	28800	24200	24200	23200	26000	22000	25000	23800	28800	25800	25000	24800	26000	20600	24400	21800	20600	24200	25200	23200	23600	24600	24800	22600	20000	25400	24400	22000	20800	24200	24400	26000	27600	30800	33800	40400	36400	36600	44000	43800	38000	36400	28800	31400	25000	25400	21400
25200	23800	25800	24400	24200	22400	28000	20400	20000	25200	23600	25800	29600	26000	24600	23800	23600	21000	25800	22600	23400	24200	23400	20200	18800	20200	22800	21400	23600	23000	23800	25400	22600	23400	26800	26800	29400	34200	37200	41200	46400	38200	41800	39000	37000	30200	31600	25000	26600	21800
24800	24600	23200	26200	22000	25200	24000	23400	24800	24400	23000	24000	23800	24200	26400	24000	20000	23000	23600	24600	21600	22800	24800	21800	20600	21800	21800	19600	25600	23400	23600	21200	22200	21000	25400	27000	30600	35600	40400	44200	43000	50000	43400	38600	36400	35600	33000	29600	24800	21600
19000	22800	27200	23400	22600	22600	24600	24000	20000	22800	25400	23200	24400	21800	18400	24600	24000	28600	23200	22000	24200	22000	25800	24200	18400	24600	25000	22400	28000	20800	22200	27000	24800	27800	24400	26600	30400	28200	36400	43800	38600	45800	43000	43200	36400	36200	28800	29800	27800	24600
22600	23400	25800	24400	21400	24600	25800	23200	22200	23400	27800	26000	23800	26200	23400	27400	23400	24800	19600	23800	22600	25600	25800	20600	20200	26200	23000	22000	26200	27000	23000	26800	23400	28200	24000	24400	28600	38200	39600	39800	43600	43200	42200	50200	41600	36800	33600	32600	28800	28000
22600	20800	21800	23200	21200	22600	21800	21000	21400	22200	21800	26200	24200	20400	24000	24200	21600	22600	22600	24200	21200	20800	23600	24600	24200	23600	21000	21200	24400	26200	24400	23600	24600	27000	36400	34000	34800	43200	47600	53800	63800	60000	53400	59800	48400	46200	39400	43000	26600	28000
22800	24200	20800	20000	26600	22600	21800	27200	21800	18600	24600	25000	25600	22600	20800	21200	23400	23400	23000	24400	26800	22600	21600	22000	20000	19800	22000	25200	30600	22200	23000	22600	26600	28800	33800	32000	37800	43800	46600	49000	49400	47400	53200	47000	43000	42000	38800	34200	25600	22200
25000	23000	20600	23000	24400	24600	21600	23400	22000	22000	29000	24600	23400	24600	26000	24200	25200	21600	27200	24000	23000	28000	24600	26000	27200	22600	23800	20400	21400	21800	21600	27000	21600	26600	27400	31600	31200	36200	41000	43800	49000	53600	46800	46200	45800	36800	37000	30400	26200	18800
24400	18800	27200	20200	29600	25200	21800	22400	22800	23200	22600	20400	24000	22400	23400	23400	24400	24400	21000	23800	27200	24400	25400	24800	24800	21200	25400	22400	28400	23800	29400	23600	20600	24000	31000	32400	27600	31400	37600	39200	45400	42800	44600	35600	36400	38200	36800	27200	25200	24600
23400	21800	19800	24200	25200	22800	25600	23600	27400	22400	23400	19800	25200	23800	24600	25600	22800	21400	25800	22600	22600	24000	20800	26600	22400	23600	28600	25800	20800	21800	22400	24200	20400	27400	29600	30200	29600	37000	36000	43400	32600	37000	38000	37800	34000	31600	28600	26400	22200	30000
27400	25800	23000	21000	23600	23800	25800	23000	28000	27800	23600	27600	25400	25000	25800	23600	22600	21800	23400	20200	26200	20600	20600	23800	24800	23800	23000	27200	22800	23000	21800	22400	24800	23600	24600	26400	25000	29200	26400	30800	29800	31800	36000	30800	28800	31000	27600	22000	24400	25800
24600	21600	23600	20400	27000	28600	24000	22400	23600	25800	27800	28200	26400	21200	20200	30000	29600	21800	24200	27000	19800	26400	20600	25000	25200	22000	23800	23200	27200	23000	25400	19400	22000	24800	21600	23200	27600	27400	25000	28800	27800	23200	30200	24200	28600	24800	27400	26200	23800	23000
24200	27200	25200	19800	24200	22200	24000	19400	25800	22200	21400	24200	21200	24600	20200	27400	23000	25000	25600	24400	24200	23600	28400	23200	24000	24800	18600	22000	24200	21400	23000	22000	21800	24800	26000	23600	20800	23200	21600	26000	23800	25000	26800	26800	26800	25400	23200	27400	22000	27200
23000	22200	23000	22400	20800	21400	25800	29400	25400	23800	22600	28200	26000	21200	24000	22800	27000	20400	22600	28200	25000	23400	20600	26200	21800	19600	24600	21800	22400	22200	19400	21400	22800	23000	21600	24000	25200	19800	19600	20200	20000	24200	22600	20600	26400	25000	23600	23400	25800	24800
23400	24800	23400	19200	23400	26800	24600	24200	24800	23400	24800	23000	22600	22200	24000	25400	26000	22800	22200	21400	22400	27400	21600	22600	20400	19600	24600	19000	21000	23400	22800	19200	21000	23600	23600	19800	23800	24200	25000	21000	23200	24200	21600	22000	25000	23000	23200	25800	26600	24000
24600	22600	25200	26600	27800	27000	24600	21200	22600	23600	23200	23000	28600	25200	27000	20800	22800	25400	21400	28800	25600	25200	21800	21600	21800	23400	22400	23600	23400	22400	20400	26600	19200	21800	24600	23400	26200	24400	25000	24400	31600	21400	26400	22600	22600	23600	25600	24600	28600	25600
28200	24400	25400	25000	28400	22800	25000	21800	28200	23000	27000	26800	25200	24000	20600	20800	19800	22400	25800	21600	22800	23200	22000	27600	26600	21400	22800	23800	20800	25200	22400	28600	26400	22400	22600	25000	23000	21800	22600	21800	23800	23200	27200	25000	22400	26400	23600	23000	27000	26800
22000	25600	21000	25800	24200	20400	25200	23200	22200	25200	23400	23600	26400	22600	27000	28000	19600	23800	24400	24800	24000	25800	19600	25600	21200	22200	22200	24200	22200	21400	25000	23600	23000	28000	24600	21800	28600	22200	22400	23800	23000	22200	32000	26000	34400	26800	29000	25400	25800	27400
26000	24800	26800	27200	19800	22400	26400	22200	25000	23600	24600	23600	20600	24000	22000	20200	22800	24800	27600	24600	23400	21400	22000	22800	25200	19400	25600	24800	20400	21800	22400	24200	24000	24000	21800	26200	24000	23200	22800	28400	26000	24800	31200	32800	32600	36200	31800	31800	29600	29400
24800	27600	25400	28400	25000	21400	24200	30000	27600	24400	23800	20800	21000	21200	22800	22600	20800	25800	21800	26000	20400	24000	23000	22800	22200	23400	22600	19000	23400	18600	22800	25800	23400	26400	22400	26000	25000	21200	25400	28800	22000	31200	31800	36000	38000	41200	41200	43800	37000	35000
22600	23400	21800	24800	22800	22200	23600	23400	21200	22200	21800	24200	22600	22400	24200	20200	19000	25200	21000	20200	26000	20800	26400	29000	18800	24200	24800	18800	20400	20200	21000	22800	22800	17600	28000	25000	24000	25400	25400	31400	28600	37600	44000	40400	50000	44600	53600	48200	49200	38000
23400	21000	22400	29000	21200	23600	24400	26600	24200	24400	23000	21800	21400	21000	24400	22800	20800	23000	24600	24200	22000	23200	24400	27600	21400	20800	23600	26000	23400	24600	20800	20200	23000	24800	24000	20200	22800	26000	25800	29000	36400	44600	44600	56000	50200	53800	57800	51400	46200	45000
25400	23800	22800	21000	24200	23400	26000	20400	20800	20600	26400	19800	25800	24800	23400	24800	21000	22400	19400	23000	19600	17800	24800	22800	24000	25400	23200	22600	23200	24600	25400	30200	22600	22400	24000	24400	24400	22800	27400	30400	37400	50200	50600	60200	62800	66400	71600	59800	61600	56200
22000	20800	26800	25600	20800	24800	18400	22400	25400	18800	23400	22000	22400	23600	23800	19800	25200	20800	24400	24800	22400	22600	19400	18600	24000	19600	23400	21000	19600	20200	28200	22000	27000	24600	27200	22400	26800	25200	33200	39600	50200	57800	66200	60800	80400	67400	72000	61200	59600	59800
25000	27800	24000	28600	21800	21200	22600	24400	26600	25200	25600	25600	21600	21400	21600	22000	23400	24800	27600	22000	23600	24200	25800	20800	20000	23200	22600	25400	24800	24400	23800	19400	24600	23200	23800	24200	25800	28600	33800	44200	48200	56200	59600	65400	71600	69000	75600	75000	71000	58600
26800	21000	22600	24400	21400	23400	23200	22600	25400	21600	21600	28200	26400	25200	24000	20000	16200	22800	23400	24600	22200	27000	25000	26000	22400	24600	23400	24600	28000	25200	19400	22600	25400	24200	25800	26600	22600	28200	36200	39400	49000	66600	72200	68800	76200	78600	76000	72600	72600	66000
24600	25000	23400	24200	20200	23400	28600	21600	20600	29200	23200	20400	18800	24600	24600	21000	23200	22600	22000	23800	21400	21000	23400	20800	24800	21600	24200	24000	25000	24200	23200	23800	23200	25400	26800	25600	29600	30200	38200	43200	49000	62800	69400	72800	75600	77600	86800	76000	73200	67800
20000	26400	23400	24600	22000	22600	21400	20400	22800	21000	22200	21800	24400	20600	23400	23000	23000	22200	22400	24000	19800	23800	22400	19000	24000	22200	27000	25600	28000	30000	29000	27600	28800	29600	31000	30000	33600	32800	34600	41000	47800	54000	71200	71800	77000	77600	78600	72000	76600	66200
22200	21200	26000	22000	23800	23600	22600	24400	25600	21400	23800	22400	20600	23400	21400	26000	24200	20600	23600	24200	24200	24600	26400	22800	29600	24600	26200	25400	31400	29000	29200	32400	34400	35600	28000	30600	26400	31000	31200	39200	48600	57800	62800	58800	63200	75400	74000	75200	63600	70200
24800	23400	22000	22400	25200	25800	23400	19800	23000	22400	28200	24400	26000	21800	23000	24200	24200	26400	18000	23600	22800	27600	24800	22600	23400	24200	26200	31200	29200	28400	26200	31400	30800	32600	22600	26200	29000	31800	38400	40200	52400	57600	63000	71200	71200	70600	75000	78600	68800	61800
23400	24600	28000	24800	25600	23600	28200	22600	21400	22400	25200	24600	24600	22600	26200	23200	23200	24800	24800	28200	23800	26200	27200	24800	27800	28000	29000	31800	30400	30800	30200	31400	25800	28000	23600	25200	23600	30400	24400	36800	42200	52000	54800	61600	62000	64000	73200	61600	64000	55000
26400	26400	22600	27800	24200	26200	23600	26200	22200	24800	24000	23200	21000	24600	24600	27400	22800	20800	23800	23400	23400	24400	24000	23600	19400	23400	23200	25200	25000	27000	26800	27200	23000	21400	24400	27000	22200	27400	32000	35200	37600	41000	45000	47200	58600	55000	54000	54800	50400	44400
21000	22800	25000	22600	28800	23200	21600	23800	25400	21400	23600	22400	25200	23800	21400	25600	20000	20800	21600	23000	23200	27200	23600	24200	23200	20600	21600	26600	30800	27000	27400	26200	28000	25800	26000	23400	27400	25000	27800	25800	33200	38200	40800	45000	39000	43000	44400	38800	41000	30400
21000	31200	21600	23200	21000	20800	25600	20400	19800	23200	25000	23000	24400	23000	20800	28400	21800	24800	22800	25400	22800	25000	23200	19400	22800	24600	21600	25400	24400	28200	26400	26200	25800	25800	25400	21800	25600	18600	23600	27800	30600	32600	34400	40200	39200	37800	37000	38800	33400	30200
19000	23800	23800	22000	23600	27800	22200	25400	25000	24600	23200	20600	23200	23600	23800	24000	26800	22000	28000	23400	23600	26200	23600	23600	27600	23200	22000	28200	30400	29600	25600	29800	24800	26800	20000	18400	26800	23400	22600	25000	24200	22600	26200	25600	33200	28000	29200	25800	25600	25600
23800	23000	28000	25600	25000	27400	29800	24200	25200	20600	22200	24200	23000	22000	22600	22400	20400	26200	24600	23800	28400	28600	25800	20200	24400	25400	24600	29200	30400	29200	31000	29600	30600	29200	26200	23400	25000	26400	26200	27800	23400	22800	25200	24400	22800	25600	27600	23000	21800	19000
24600	22800	23200	26200	23000	26200	25200	25200	26000	29800	24200	26200	25800	25800	20800	24800	21000	23400	24600	25000	24400	23000	23400	20800	25000	28400	27400	25200	28000	29800	33000	31400	28600	27200	22400	21000	24600	24000	20600	22800	21000	21400	22000	25200	23200	24200	25400	24800	20600	23000
23000	24400	23800	24600	27600	21600	24400	24000	29200	25800	23600	24200	21800	25600	27200	26400	24000	32600	24600	28200	24400	23200	23400	24600	28600	26200	29600	29000	27200	30400	28400	34800	29800	25200	29800	24800	22400	23000	26200	23200	22600	24400	23200	22000	21600	22400	23000	21600	18800	20600
20400	25000	23400	25600	24400	24600	26800	24800	20800	28600	21800	27000	27000	21400	21400	21800	25000	25200	22000	23000	25200	28800	21200	24600	24400	31400	26800	30200	29400	26000	28800	29200	31400	23000	30600	23800	21800	23600	20600	20600	24400	26200	20600	25000	21400	20000	23800	21400	20400	23200
24600	24200	30600	27400	23600	26400	25800	31200	21600	18400	27000	28400	25400	27000	27000	23600	26200	26600	24000	22200	26400	30600	21000	28200	24000	27800	29200	29800	31800	32200	29800	23800	25200	28200	24000	22200	23200	22200	20800	23200	24600	24600	21400	25200	25600	30400	20400	24000	26200	25800
27000	26200	27000	28000	23800	24200	24200	23000	27000	28800	26200	27200	22400	21800	21800	19000	27800	21600	23000	22400	26600	25000	21800	22800	28000	25000	28000	25200	27400	27800	29600	32000	23400	21800	24000	26400	25200	23000	24800	24400	22800	21000	23000	19600	20400	23600	21000	24400	25000	20800
26600	22200	21400	24600	23200	23400	24000	24600	24400	24400	28800	20400	24800	21600	22000	22200	23000	18800	26600	21200	26600	23400	22400	26400	23400	20800	25800	23800	25200	23400	27600	27400	29600	25400	23200	24600	21600	24600	24000	22800	24800	24200	19800	25600	23800	28000	18600	22200	21600	25600
22000	23600	25800	19600	21600	23200	23400	26000	26400	23200	25000	22200	23200	24800	24800	21600	21000	19600	22800	23000	21600	25600	23600	22800	26200	22000	24800	21400	26200	21000	27000	23600	22000	24800	23800	21600	25000	22600	22000	22200	20600	24400	22200	23200	19200	21600	24800	22400	22400	24600
26000	26200	21800	21600	21000	22800	20400	24400	24400	20600	21600	17800	17200	25800	23000	25200	19600	22400	21000	23400	22400	26000	26200	18800	23800	23800	25800	26400	25200	25800	23200	26800	22600	21000	27000	18800	20600	22200	24600	23200	20400	21000	25600	25800	23400	19800	27000	22800	23400	22200
21800	25400	20400	23000	27400	23200	23000	24600	21800	25000	24800	19600	25600	29200	21600	26000	25600	29200	20400	25600	24800	27400	20400	25000	24200	25000	24800	22200	23200	24200	26600	20000	21400	23000	23600	20000	24400	22000	18000	18400	23800	25600	23800	21000	24600	25400	25400	26800	30200	24200
25200	21600	22000	21800	24000	25600	27600	28400	23600	25200	24400	20600	21200	21800	21400	24200	24800	22600	24000	26800	25000	22600	23400	20200	19800	21800	24400	23600	22800	22600	25000	23800	20200	23000	22800	22400	21000	20200	23600	25000	24600	24000	24000	23800	22400	24600	26200	22000	25800	21800
25000	25800	23600	25000	25800	21600	19400	29400	21000	21800	20400	24400	23200	22800	24200	18600	26000	23000	23000	22600	20200	21800	26200	24600	24400	20200	21200	23600	20800	23200	21000	25200	20600	22200	20400	22000	24800	23600	27600	22600	21400	23600	24600	19000	24800	25000	20200	27200	19000	23800
25800	24600	26000	21400	25200	22600	23000	23800	25400	20200	23400	24800	24000	26200	21200	26400	22000	18800	25000	24400	21400	21800	19200	23400	26600	27800	21400	22000	22200	19400	24400	23200	22400	24800	25000	21200	20400	23400	25600	21000	21800	23200	23200	22800	21600	21000	26000	23600	22800	18600
19600	29000	21800	22000	25600	21600	28400	25400	23000	22600	24800	23400	25800	26600	24600	23600	29200	28600	21200	30200	23400	19200	24800	25800	23800	25400	23200	24200	24200	23200	25400	27000	22000	21600	21000	23600	22200	27000	24400	21600	24400	23000	23000	22800	25400	31600	29200	27400	24400	24200
21400	26200	23000	25000	21800	24000	23800	25000	23200	25600	22600	23000	24800	25800	23800	23400	22600	21600	25200	21800	26000	25800	22600	20000	20800	24800	25000	18000	23800	22200	22200	21800	24000	22200	23400	20200	18000	24800	22800	22200	26600	26800	22200	22000	29200	24200	23600	28800	25600	26400
24000	22000	23200	25600	22200	20600	23200	24200	20000	25600	26200	22000	21200	20800	20000	27200	24600	23400	24000	23000	22400	25000	24000	26200	25200	25200	29400	22000	21600	23800	25800	23800	24600	25600	24800	26000	22200	28200	24200	25200	24000	25800	23600	23200	24800	35200	28600	27800	28200	25800
28800	24800	26400	24800	22400	20400	23200	22800	20200	24000	22800	26000	22800	22400	27000	23200	25400	23000	21200	21600	24000	22400	22000	23600	26000	25400	18400	25200	25600	24400	21200	23600	24200	20200	24000	24200	21000	25400	22000	20400	27000	24200	32800	32000	28600	30600	35400	31600	28200	27400
27400	20200	25600	24800	29800	26000	27800	25400	25000	26200	23600	25000	19200	22800	25600	22600	20400	21200	24800	24200	23600	23800	24800	21000	26600	20600	25200	21000	22000	22400	26000	22400	23000	21200	19400	20400	23600	24800	21800	23400	25600	27200	28800	31800	29200	30800	29600	30800	31600	34000
23400	27600	28200	24000	27800	21800	23400	23600	22800	22000	21400	21800	25800	25800	21800	18200	22200	21800	23200	23600	21400	20800	19000	23600	26800	21600	22400	19400	23400	22600	22400	22600	21800	24000	22000	21800	23800	23800	25200	23000	24600	28400	31800	33400	42000	38400	36200	31200	38400	33400
23800	26200	24800	31400	24200	24600	24200	27600	20600	21000	18200	21800	23400	21800	23400	19800	24400	21800	24600	24000	23400	21000	22200	22400	22800	25600	16600	21200	25000	21400	23200	27000	25600	22400	22200	25200	22200	26800	22800	25400	27000	31200	30200	36200	42000	49400	45200	47000	46400	39000
20000	25000	22200	23000	24200	26800	23200	18400	19400	21200	26800	25800	21200	23200	22600	25400	22400	21400	25400	22400	23400	23600	25800	19600	25400	26000	22000	24000	21200	24000	26200	24400	23000	24000	24000	22000	23400	20200	25600	28000	31600	33200	36000	47000	41400	51800	49800	54200	49000	40600
29400	28000	23800	26400	23200	21400	22400	27000	22400	22400	23000	20600	24200	20600	24200	23800	22400	25600	24800	24600	19200	21600	24000	22600	21200	22400	23000	21000	21000	18000	23600	25800	22800	23800	22400	25200	25800	20400	22000	28000	31600	34600	44600	50000	48000	51600	58400	56800	51000	56800
25600	18000	23600	26800	24800	21600	25200	25000	24200	22400	25600	22400	23000	20600	19400	23800	23000	22600	21800	21000	23600	21200	24600	24000	23400	22800	23600	20400	19600	28800	24800	20600	23400	26400	26200	22000	26800	25000	24400	29200	34200	41400	49600	48200	57400	65000	60200	64800	61200	56200
26000	25200	23400	23400	23400	28800	22200	27000	26400	25200	27000	26600	22800	22000	25600	26400	27600	23400	25000	26200	24400	25600	26600	22800	20600	25400	21400	21800	23200	22800	23800	25200	24200	27600	23600	23200	26600	27200	23800	33800	36200	36200	47800	57000	56000	67200	61400	63000	60800	58200
19000	25000	24600	25200	25800	27800	24400	25600	26200	27400	21000	20200	20600	21800	17400	23800	21400	20000	22000	24800	19800	21600	20600	21800	20400	25400	24800	19800	20600	22600	25000	24000	23000	26400	22200	23400	25800	25800	22000	26600	33400	41000	48800	54800	68000	63200	74600	64200	66400	58400
20800	25400	23000	26600	25000	26600	25600	24400	22800	24400	22600	21200	18400	22000	22600	26800	21200	24400	21400	24600	20000	27200	22400	22400	22800	20600	20000	26000	23200	23000	24400	25000	23400	19400	24600	24400	25000	24600	30200	27200	39000	44400	49600	54600	62400	67200	71400	64400	64600	64200
26600	24400	24000	24600	25600	20600	27400	24400	21800	18600	22000	21000	24000	23200	20200	24800	24200	22400	21000	25000	26800	23600	24600	22600	26000	23800	20800	22600	23000	27200	24400	24600	23800	24600	21000	20800	22200	23600	28600	28800	37800	39400	43400	49000	59400	61000	71200	62600	64200	66600
23600	18000	21200	20400	23400	27600	25200	21200	24000	19800	22200	21200	23000	23200	20200	21800	25800	27600	22400	20400	27400	21200	21600	23800	21800	23400	22000	19600	22800	20400	24200	21600	25000	25600	22000	23000	24600	26600	25600	28600	30600	37800	43600	47800	54800	62800	67400	66000	62000	58200
22200	26400	25800	25600	24400	28800	26400	25400	21400	19000	20000	26000	19600	26800	27000	22200	23200	20600	25800	22000	20400	22000	24000	23800	23600	23400	21800	23000	20400	21200	20800	24600	24400	24800	25400	21400	20600	25400	24400	28200	31400	37800	41600	47200	49400	55000	57200	61200	51800	53200
21000	20600	22600	25000	23800	22000	23600	21600	22400	21800	23800	20800	22400	19600	24400	23200	21200	22200	24600	23400	23600	21600	21400	21600	23800	21400	22200	21000	24400	22400	22400	23800	22200	23800	22000	20600	26600	23800	23400	28000	31800	29600	36000	42400	43400	46600	53600	56200	56800	42600
24200	26400	25800	26000	23000	19800	21200	20800	24600	24000	24800	22400	22000	22600	23800	24200	20600	19600	22000	23800	23400	23400	25600	21800	24200	23400	22000	18600	19400	23000	17400	21200	22200	21600	24400	22800	22600	24000	26000	27200	26400	29800	32800	34200	39000	48400	48200	53600	46600	43600
23000	25600	25200	23000	20800	23000	23600	22800	23200	27400	23400	23800	25200	21000	23400	26800	24000	20600	24000	22400	23800	24200	21600	21000	24400	23400	24800	20000	25000	27600	19200	19200	25400	20400	22800	22200	26400	25200	26600	26600	26800	27000	27400	32400	32400	37800	41000	36400	31600	29600
24400	27200	25200	26600	25400	21400	23200	24400	22600	23600	24400	24600	21800	23600	19600	24200	27000	22400	23800	21000	23600	23000	25800	20400	21600	20600	25000	22400	21000	28200	20200	26600	17800	22400	22600	19000	19200	22200	25200	20600	26400	23800	26400	23400	30200	29600	32400	27800	29400	30600
25600	26600	27400	26000	28800	23400	24200	28000	24800	23400	23600	25000	22400	23400	21600	20600	23200	27800	25800	23400	25200	27600	25400	25000	25000	22600	21800	20000	24200	24800	21800	22600	23400	22000	23600	22000	25800	22400	20800	25200	22600	23000	26000	22200	27400	27800	26400	27600	25600	27000
22800	26800	22200	23800	28000	25800	26600	24400	28600	23400	22800	24200	25800	23200	22400	30800	24200	23600	27800	22400	19400	23600	24000	21000	21800	28000	23600	26800	22400	26600	25400	23800	23000	27800	21200	23800	22400	22800	20800	20200	24200	23600	16400	26000	23800	23800	23400	23800	27800	20800
27800	28000	20800	24200	29000	25800	28600	34800	26800	30600	26600	25200	28800	26400	23200	23000	22400	23400	24400	23800	26800	26400	21000	24200	24000	21000	30400	20000	22200	20400	25200	23000	24200	23600	28000	21600	25200	22800	19800	20000	27200	24200	21200	21000	26400	25800	21000	25000	34600	25600
27000	31400	30400	27200	25600	29200	35200	27200	28800	30000	25800	25400	28200	22600	23200	23400	29800	24400	24400	25200	21200	27200	20600	29800	19400	23200	24800	25800	23800	22600	25800	26000	25200	25200	22200	24800	21800	24800	22000	29000	20800	21200	24400	26200	21400	25600	22000	23600	24600	24400
33400	32000	32200	30400	38800	36000	36200	33400	30400	35000	32600	29000	29000	24200	24200	28400	19800	22600	25600	24000	23800	25200	24600	23000	21400	22600	27400	22200	25600	24600	24000	23000	22000	21600	22200	30000	21200	20400	27600	22200	25400	27600	21400	26200	22800	25400	24400	23400	25200	25200
33600	39000	35400	40400	34400	38000	36200	36400	38600	35600	33600	27600	29800	26800	24000	25400	28800	25400	23000	24600	24600	25200	24800	22600	21600	21400	23000	22400	20800	22800	28200	22800	24600	24000	21200	26000	25400	23200	26200	24000	25200	20600	23200	24800	28000	25600	21800	21200	25800	20800
41600	42200	38800	45600	45800	44200	48000	48400	43800	46200	44200	36400	33000	29400	23800	24600	17000	23200	24600	25000	27800	21800	25000	25400	23600	25400	23000	20400	22000	28200	25400	21400	19600	21200	21200	24600	23400	22000	24200	19600	29200	21800	22600	24400	18800	25800	24400	25400	21800	24600
47200	50800	50400	51600	50400	55600	53800	50800	45200	51800	49000	43200	34600	35400	24800	23600	24000	23600	26800	24000	20600	26800	26600	26600	23600	22800	25600	28000	26000	25000	25800	24800	20400	20800	25800	25400	24400	20800	20000	23200	22400	25800	21000	25800	26800	26800	18200	24800	24600	25400
43400	52000	58600	55800	56800	56200	53200	60000	50800	52800	52600	42600	43400	30600	32000	24200	19200	25800	22800	29200	23000	23800	18000	19800	21200	24000	23000	25800	21800	23400	23600	21800	23800	22800	21200	26000	26800	25400	25600	20600	23000	23000	21800	22400	18000	20800	26400	22400	26200	22200
58000	55600	60200	55200	56400	63600	64000	62600	58400	56200	54400	47400	43800	38800	28600	26600	25200	25000	23600	29200	24200	25800	24400	21200	22800	24200	22600	26600	21400	25600	22600	24000	28400	23600	27000	21800	25600	30200	26000	24600	30000	21400	26200	26200	22600	25000	21400	24200	23200	22000
62200	68000	58400	63200	68400	65400	68400	68600	68800	57000	59400	55400	48000	44200	33600	25200	24600	27000	24200	21800	23200	24800	22600	22600	21600	22600	24200	22600	23600	22800	24200	21200	25400	26200	20800	24200	27200	19400	23200	23600	26400	25200	27000	24400	25200	25000	19400	28000	28200	22800
66600	68200	67600	70000	74800	64600	74600	68400	73800	71200	63600	55800	52800	41200	35000	21600	25200	22200	27000	26000	24800	21600	22600	27200	25200	22200	23400	20600	23200	23000	24600	24000	21800	22800	20800	27600	24400	20800	22200	22600	24400	22400	23400	23600	24600	24000	22200	20200	19600	20600
64800	66800	72200	78800	78400	70000	71800	75000	73000	71200	63600	61800	52600	43400	38000	32200	28400	22600	20200	23200	23600	24800	26600	22600	21400	23000	23200	26600	24200	20800	22000	25000	25000	24600	23800	21800	24200	24600	25000	29000	28600	24000	24600	21600	20200	24800	24800	24600	24400	23800
76200	75400	79000	71800	75000	73400	74200	67400	75000	63000	71400	65200	53600	46200	36200	29400	26000	22200	25800	24400	27400	26600	24200	27200	22400	22000	23400	24200	25200	24400	25600	25200	29800	26000	26600	23200	26600	25400	25200	26200	26400	26800	25800	23800	20800	22600	25000	23800	25200	21200
77000	73400	74800	72800	75200	70200	74600	72000	67400	68800	67200	53400	46000	41200	37000	28400	27600	23000	26000	23400	30000	22600	29800	23400	21400	26400	23600	22600	23800	23600	26800	22400	21400	27400	23000	26400	22000	24600	21600	24800	22000	21800	25200	24200	24000	26800	26800	22800	26200	23400
71000	79000	71400	76400	77600	67400	70800	66400	65400	63400	68600	55200	50200	44400	36400	28600	26800	21200	25000	26400	23000	25600	27000	25800	19800	20000	20000	23000	19800	28800	28000	24200	23200	29800	25200	27200	31200	28200	28600	22400	23800	23600	24400	23600	23800	22400	24200	25200	23000	22800
68600	72000	63200	66400	65400	60600	65800	68200	62000	65800	59400	60200	43800	42600	36400	29800	24800	25000	22800	24400	27000	20600	25400	26800	29200	26600	29200	22800	23400	28000	27000	29400	30600	29200	25000	28800	32200	30600	28800	24800	23800	24000	20800	25000	26200	22800	22800	24200	23200	28800
59600	63200	67200	68200	70600	63000	63600	67400	59400	67200	51600	47000	46600	35800	28600	30600	23200	22200	23000	22800	30200	26200	23600	28200	23200	22000	27400	25400	28400	30400	25400	32000	35000	30800	36000	38200	37000	35400	31000	28000	30600	24400	25000	23400	22800	24200	24400	27800	22400	29000
64400	66200	66400	62200	60600	63400	56800	62000	53600	56400	54600	42800	39000	33200	25000	30200	24600	24800	27600	28800	29400	26600	24200	24200	24000	26000	25800	30800	27000	24600	26200	30800	35000	35800	38000	44000	43800	37200	44000	37400	31400	30800	24600	24600	25600	26000	26800	26800	24800	20800
57600	56400	50400	51200	54200	45000	53800	49200	44400	40200	50200	35800	32800	27800	23400	26600	23000	25600	27400	25200	28800	25800	26800	26000	21600	26600	27800	28600	30600	30600	33400	41800	50800	48200	56600	59000	55400	46800	41800	41400	33400	25600	24600	24400	27400	27000	26600	25000	19800	23200
52800	52800	55200	45200	45000	45600	44800	42200	41200	36600	37200	36000	31800	26200	21000	24600	22600	24000	27600	23400	24600	25400	25800	27600	26800	22600	24400	28000	31000	30000	36600	40400	44400	50200	57400	56600	55000	50600	51000	47600	33800	33600	28600	25800	24200	22400	23200	26200	26600	24400
44000	44800	36600	37200	34000	36200	35600	32200	34600	34600	31200	28600	28400	25200	25200	23000	27800	27800	28000	22400	21800	25600	22400	25200	20600	26800	30400	26800	32400	37600	39400	45600	58000	60400	65000	59600	61600	70400	51600	50600	44800	35200	28000	24000	24600	27400	27600	21200	22600	27400
32800	34200	29000	30800	30400	27200	26200	29200	28000	27600	22600	26600	25800	22400	25400	24400	21200	22800	24600	24200	26200	24400	24600	28600	23600	27400	25200	25600	32000	34000	49400	49800	56800	63200	66600	66800	68800	67800	60200	57200	49200	36600	33600	28000	25400	24200	24800	24000	25000	26800
28600	32000	29200	26200	23600	25200	25600	25400	26000	26400	26800	28000	25800	25200	22200	26800	26400	25800	20600	25600	26000	27000	29600	28200	26800	23400	28600	28000	35800	34000	52200	58600	64200	71800	67400	65600	73400	65200	68400	59200	52800	45400	31400	26800	23600	25800	27400	29000	24800	27400
23800	20800	24600	22000	22600	23400	23800	24200	25000	24600	23200	21200	20600	24400	20600	30600	24800	27400	29800	23200	26800	22400	21800	25400	24400	26400	27800	32200	36800	46000	53600	58000	57200	74200	74600	77200	75400	72000	68200	59200	44400	40200	33800	27200	25200	26000	25800	21200	24400	27800
29000	18200	23600	24000	25800	22000	20200	23800	22800	23400	23200	23000	24800	25400	23600	22400	25400	22800	23600	28200	23600	23800	26400	28000	24000	22600	28200	27600	34400	48800	52400	57200	68000	71400	73000	70000	73200	67000	70200	70200	57000	47200	36800	25600	25400	24800	22600	25600	27800	19800
26600	25000	24200	19200	25200	23600	25000	23000	24200	20800	24400	25600	22000	27600	27400	25800	23200	28800	23600	24600	24800	20600	21200	29000	24200	26600	32000	32200	37000	49800	53800	63200	67600	73400	76200	73800	77000	69400	75000	66400	57400	43800	33400	32600	19000	26800	20400	28400	27400	27000
24400	26800	25600	21200	26200	19800	21800	23800	21400	25400	23200	18600	23400	25400	25400	19000	24200	24600	26200	26600	27400	28600	32200	23800	29000	28200	31800	27600	42200	41800	51000	56000	67200	67200	71200	81600	69200	70000	74600	62800	51800	40000	36400	26200	21600	28800	25600	20800	25000	27000
25200	20200	25000	27600	27400	19600	24800	19600	25200	24800	26200	23000	24600	20000	21600	29400	28600	23200	24000	23400	23400	23000	23200	31200	29200	24600	25800	26600	31400	40000	49600	59800	66000	70000	72400	70800	80000	65600	64400	63600	57600	43400	34400	27600	23000	22200	22400	29200	25600	26200
20200	25400	23800	21800	25200	27400	23200	22400	21600	21800	25000	25600	23600	26000	27600	27600	25600	27200	27000	21800	23200	27400	24400	24600	26600	24000	25400	29800	32200	37400	46800	60000	64400	67800	70400	69000	70200	67000	58600	62600	50200	43400	36200	29800	24000	24800	23800	25800	26600	27200
24800	22200	23000	26400	27200	24000	21600	25200	21800	25200	26800	26000	25000	26400	23600	25000	26200	23000	24600	25600	22800	23600	24800	22600	28400	22800	26400	35400	35200	40000	41600	48800	55600	65000	60800	69800	65600	52000	60000	54400	51200	39400	33000	29600	20200	25200	22800	22600	25400	30000
24600	30600	23200	23000	20200	24200	25000	23600	24000	22200	22200	27000	26600	24400	24000	20600	25800	28200	21800	23800	22000	25400	24800	25400	24200	23000	26000	29000	31800	34600	37400	42400	51200	54600	56200	61400	59200	57800	47800	47400	40600	33400	24400	22400	27400	21600	27800	24000	23800	25800
24600	22000	25800	27400	21600	23200	23400	28000	27200	26600	26000	26000	22400	19200	23400	27800	21400	22000	21600	23000	25000	25400	24000	28400	21000	23800	26600	27400	29000	29800	30000	38200	43600	38600	53800	46600	52400	54400	41800	35000	36000	28200	28000	23000	21000	28200	26800	21400	24000	22200
25600	21600	20600	24400	26600	20600	24800	24800	23400	24400	27000	22000	24600	22400	22200	23000	24600	23000	22200	22600	21200	26200	22800	22600	26000	23200	23600	19800	24200	25200	29200	32600	28200	29200	38000	36000	36000	32400	32400	30800	24600	22800	23400	24600	21400	24600	22000	19800	25200	23400
24000	23000	24800	23400	22200	25000	29200	22000	21600	27000	23800	21600	24600	23000	26600	24200	23400	22800	22600	20400	23200	25400	21000	23800	23200	23400	26200	27600	26000	24600	25200	26800	26400	27800	28800	30400	30600	26000	26000	22600	23400	24600	23800	22400	21800	23800	28200	20400	22600	22200
27600	27400	25200	26400	26000	23800	20400	24600	27400	23600	26400	24000	19800	22800	25000	24000	25800	26400	21400	26000	23400	30000	24400	27200	21800	24000	20600	19600	22000	23800	22200	27000	24000	24800	26400	22000	28400	27600	23000	23000	22400	20200	26200	22200	24000	24200	26000	21000	20600	21000
29000	21400	23000	22000	26800	28000	28000	24800	25800	26600	26800	21000	28000	26600	19200	23800	27000	27000	23000	22200	22000	22800	24000	23200	22600	21000	19200	24000	21000	23800	24000	19800	24200	21800	19800	22600	22000	25200	24200	24800	20600	21800	22600	21000	25800	19400	20200	25600	21000	24600
24000	22000	24200	25400	24000	22400	27000	27200	21000	23800	20200	22600	27800	25000	18400	23400	24200	22400	21800	24200	22400	22000	20400	21600	21800	20600	24600	21000	27600	21400	23200	24600	28400	21000	23600	23600	22800	21200	21800	22000	22400	22600	22000	20400	20600	21200	25400	20600	21400	22000
25000	24800	28800	27000	26000	21600	22800	24000	21800	21800	20000	24600	23200	23200	25200	25400	21600	22600	25400	22000	22000	24400	20200	21000	21000	23800	26200	21600	23200	22200	22200	22000	27400	21800	24600	21600	23200	19400	22200	19800	22200	21600	19000	26400	20800	16800	26800	23200	26600	21800
24400	26000	25400	23000	26600	21200	22400	21600	19800	23800	26400	21800	22000	23000	24200	24400	22800	22800	22800	23600	20600	19600	24000	23000	21600	23200	22600	23400	20400	21600	24800	21600	22400	23600	19800	20800	20400	23000	24600	24200	23000	24000	22000	21600	24800	21000	23600	22800	22000	24000
23800	23400	21800	26200	20600	23400	24000	23400	23800	21800	24600	21400	21000	24000	23000	25000	22400	22200	26600	25400	24400	22400	23600	19200	23000	23200	21600	25000	17200	22000	24200	20800	20200	21600	21200	21400	23000	24600	23200	20200	25200	23400	22200	24000	22600	22800	22400	26000	22600	23000
23600	23600	23800	27400	29600	27600	23600	25200	25200	23600	26400	19800	27200	25600	26600	29000	27600	29400	28400	24000	21400	25600	21800	22200	22400	24400	21800	23800	20800	20600	27000	20000	22400	24600	23000	21600	27600	22200	22600	24600	28400	26000	24000	19200	20400	23400	25200	23200	24000	25600
23000	22400	26000	29000	27800	25600	18800	22600	21400	20000	23400	19400	29000	24000	23200	23200	23400	22400	22200	19200	24200	22600	21400	22200	27600	19800	27000	22600	24400	23400	23200	22800	25600	22600	24600	23800	24200	25800	20800	24600	24600	25600	16000	25200	27400	24400	19200	25400	21400	27800
25800	23200	24600	25000	28400	23400	27400	20800	20800	24200	24600	21200	24200	23200	23400	23800	26800	23600	18200	23200	20000	20400	25400	23400	21800	24200	24600	26600	20400	25000	25600	22200	24000	25000	22800	23600	24600	25800	25400	27200	24200	22200	20400	25200	22400	24000	24600	22600	23800	25600
28200	21600	28600	22400	25600	27800	20800	24800	26800	23400	23000	22000	25800	28400	20800	23000	22600	24000	19600	25600	22200	22000	22200	26000	29600	26200	24400	22000	25200	24400	22600	17200	25200	25000	22400	26800	24800	22600	24400	22200	24200	23400	23800	22400	22400	22600	24400	25600	27200	24000
24000	22800	26400	21400	23000	22600	23800	22600	20600	20200	26800	20400	23800	24000	25400	21400	24600	21600	23600	24200	28600	22800	20400	29400	29800	27000	27400	24400	23400	26000	23800	17800	21600	22600	23400	22400	24200	21400	24200	21400	26600	23600	24800	22400	29400	24200	25200	21400	22200	22000
26000	18600	23000	27200	25600	25800	21400	24000	21800	23600	25200	18000	24600	21600	22800	20600	24800	25600	29200	29200	26600	24600	24200	28800	31200	21800	24600	24400	26600	23200	21400	24600	20400	20400	23400	23400	25200	26400	21200	20600	18800	18400	20800	21400	25000	24200	19000	27200	23800	25000
24000	25800	21000	21000	25200	28800	22000	30800	27800	26200	26600	26600	23800	18600	18800	23400	20800	25200	27400	27000	24200	24600	26000	27000	30400	26800	25400	24000	19200	23800	23000	23200	25800	20000	28000	24200	23000	23400	22200	23200	22600	26000	24200	25600	24000	24400	20400	20800	20200	22600
24000	21800	22000	25800	23200	23800	23000	24800	22600	26000	25000	26200	25400	21600	27200	24800	21600	25400	24200	19000	20600	21600	24200	21400	19800	24600	26800	19400	24600	27400	23800	25400	21000	21200	25600	20200	20400	24600	24000	21600	21600	23800	28200	25000	26200	21400	23400	23000	23200	22800
25400	30200	22600	26200	23400	22800	26600	24000	18400	28000	27400	29000	21200	26000	26400	24400	28000	24200	26800	27800	27200	23400	27400	24800	25600	30400	25200	26200	21000	25800	24600	20200	22600	25400	26000	22600	24600	25000	24200	26800	21400	26400	30600	22600	23600	26200	23800	22800	21800	27800
24200	23600	25800	26200	23600	21200	24400	23600	31400	28800	24400	27400	24400	19800	27400	25800	26400	29200	24600	24600	22600	23600	22400	23600	28400	22000	24600	24600	22000	23600	21400	25400	18400	21800	27600	20000	23000	22400	24800	22200	25600	23200	24200	21800	18000	21600	24400	21000	24000	21400
25200	21800	23200	21600	24600	25200	28200	23600	27400	30800	22400	27800	28400	29800	25600	21200	24000	22600	23800	17000	23800	19200	21200	26600	23800	21400	20200	26200	25200	20600	24200	23200	23200	21200	24600	25600	21200	24400	23200	25000	25000	17800	22600	25600	30800	21800	20200	22000	21200	20800
27000	27200	27400	26400	29800	26800	24200	26400	30600	25000	24200	27800	27000	27000	22200	20600	25600	25200	22400	24600	22000	27400	22400	24000	26400	26800	20200	24000	21400	22200	25200	21200	27000	21600	26000	25800	23800	23000	24000	25800	26000	23600	25400	26400	22800	17600	22800	18400	20400	24400
27200	27200	23800	23800	25600	22600	28400	25400	22000	28000	25600	24600	22800	23200	22400	24600	22000	23400	23000	24200	21200	23600	19800	25400	19000	22600	23200	22600	21800	28000	24200	25400	23400	22600	24000	23400	23400	27800	18600	23400	24400	21400	22800	19400	24400	25000	26200	22000	24600	25200
22600	27000	29400	26200	27000	27400	22000	21800	20600	26200	24600	22600	24800	24800	21200	21200	24200	25800	20200	24800	19800	24400	23200	24000	26800	22800	25400	23600	26200	27800	24200	26400	24000	27800	24600	26000	27000	24800	29000	28800	25200	19200	27200	35200	28400	32000	26000	29000	22800	19800
24000	20000	21400	24800	26000	25000	22600	30800	29600	19600	25400	26000	24400	22000	24000	21800	21800	22200	20000	21600	23200	22200	23000	21200	22800	23600	21200	27600	26000	26400	27800	24600	22200	23600	22400	22600	27800	26800	32000	30000	30800	22800	25400	22800	23400	29400	23000	25600	26600	23400
22200	21000	20800	23000	22600	21400	26000	20200	21600	24600	23200	23000	23600	18400	23200	24800	21000	25000	21600	21400	21800	26000	23600	25600	22200	27200	23800	23400	21200	24200	25600	24800	25000	29800	22200	26400	23000	24400	27000	22000	24000	23400	28000	26800	18800	22000	27000	26000	24000	28200
19600	23400	21600	24800	23800	23400	25600	19800	21200	23600	24200	21400	19400	20400	22600	20800	22400	21400	22800	20600	25400	24600	21800	19400	20600	23600	32400	26200	24200	26400	26800	27400	27200	21800	20400	20000	23600	23400	23000	25200	27600	28200	24600	23200	21600	24200	26200	27400	28800	23400
23800	23800	29400	24600	28000	21000	17800	24800	20000	23800	22200	20600	21800	28200	26000	25000	20400	23000	25200	23800	28000	23800	24200	26000	24600	24600	23400	23200	26600	24000	22200	25600	25400	23600	22400	21200	22800	24400	22600	25000	22800	23800	20400	23400	26200	24200	25400	28200	24200	28000
23200	20800	20400	25200	23200	23200	20200	23000	25000	26400	22200	21200	24000	23200	24000	23000	25400	22800	26600	20600	23600	25800	24000	23000	23400	23800	28400	26600	24800	24800	27200	23600	26800	22200	23200	28000	26600	20400	22200	27000	23000	23200	25800	24200	31200	24000	25000	26600	32000	26400
29400	26000	25400	25000	23000	23400	22000	24600	25000	19000	23600	23200	27000	23200	23800	24400	24400	23600	26600	21200	23200	26200	23800	22000	28800	27000	29400	35400	35400	38600	30200	33200	28200	24400	23400	24400	20600	23400	24000	26600	27400	23200	22800	26800	26200	26200	28600	29200	25200	27200
21600	21600	22400	20200	24200	28400	21400	23400	24000	23800	21600	20400	25000	23400	21000	21600	23600	21800	24200	22600	20200	22800	20200	27400	23000	22200	25400	35400	33200	26800	23000	25800	28200	25000	23800	26000	26600	23000	21200	28400	27600	26400	25600	27400	29000	35600	34400	33000	31600	37400
26200	22400	25600	19000	23400	24400	23400	25800	20200	25400	23000	24800	23000	28000	22800	19800	22800	24000	20400	24400	24800	24200	22800	22200	24400	27400	26200	26200	25200	27000	24200	23400	27000	24000	24600	22800	23400	26800	28600	26000	31200	25200	29000	28400	31400	34600	36800	41400	46200	48600
27600	26400	22600	25400	23400	26200	25400	23800	28600	22800	20000	23400	24000	19800	22000	20000	24800	25400	21200	23000	24400	25800	29400	27600	23800	25600	26000	29200	27200	23200	27200	26600	24600	26400	22000	27000	20400	27800	24400	28000	30400	29200	26200	31200	36400	34400	42000	49600	54800	57000
25600	21000	25800	26400	26000	24200	21400	24600	28000	23800	22800	25800	21200	23000	23000	22800	23200	21400	22600	25000	25000	21800	27600	28800	23800	24600	22800	23200	23800	26200	25200	25600	25600	21400	22400	26600	24200	25200	26800	26400	24800	28600	29000	32800	37600	41200	46600	53400	67200	65600
27800	26400	26400	23800	27000	21600	23800	25800	29200	21800	27800	26600	23200	21200	28400	27800	28000	21800	26200	21400	27800	21800	19200	24400	29400	27000	29200	28000	22400	19800	21800	22600	22200	20400	25400	25200	24200	24400	25800	26400	28200	29600	33800	32800	39600	49800	57600	72600	79600	82800
22600	24400	21200	27600	20800	26000	22400	22000	24400	21000	21800	26400	25800	23200	23600	25400	23600	21800	23000	21400	25600	24400	22200	19800	24400	18400	22000	25200	21600	25200	25000	23000	24200	24000	24800	23600	19800	28000	23800	29400	31000	32400	36600	37000	46600	62200	82600	80600	91600	106200
26000	27800	25600	23800	26800	26000	25600	23800	23800	25600	25400	25000	25400	22600	18800	21000	22600	24800	22200	21400	23600	24800	24800	27200	21400	26600	24000	27600	23200	24800	23400	26200	22000	24600	25400	26600	27000	26200	26600	26600	29600	32000	39200	44200	49000	66600	74600	100000	101600	115800
22800	24800	27000	25000	31200	26200	23200	25400	30200	22400	28200	27600	24400	27400	24400	22600	21400	22800	27000	25200	26800	27600	26000	25200	25200	25000	28200	26800	28200	24400	23800	26000	28200	23400	25400	22600	22400	26200	25400	31600	30400	30200	33600	43600	54200	73400	81000	108600	112200	121000
25400	32000	25400	27000	29800	26600	28000	28800	22200	25800	28800	26000	27200	24000	23400	27000	30600	26600	38600	40000	44800	43400	43200	53000	50400	37600	33200	34000	31600	23600	23000	19800	21600	23600	23600	23200	26000	27400	26800	30400	31600	29800	40400	49000	63000	82600	97400	125400	120400	129200
25000	30600	25800	28400	27600	33000	34000	31400	28600	27400	23400	30400	25000	26600	29400	28200	28000	31800	34800	38600	48800	52000	49400	48400	50000	30600	32800	32400	29400	30600	24600	25600	21000	25800	27000	24800	24600	25000	27000	30000	32800	32400	36000	44600	63000	93000	104600	115000	129600	140000
31800	33000	38000	23800	24600	26400	24400	28200	27600	26400	30200	27600	27000	29400	26000	23200	21200	25000	24600	22000	21200	27000	25200	22400	21600	25000	21800	27200	20800	26200	26200	24400	21200	25800	23800	25400	26200	27600	24400	25400	33800	35800	38000	48200	64000	78600	103400	124800	123800	133200
33200	38800	24600	30400	26600	27800	22400	26600	26600	24600	25400	26600	28400	29400	26200	25400	27400	28200	26400	24800	27200	22800	27400	23200	28600	29600	28600	18400	22600	23400	21000	22600	24000	24200	24600	26400	24600	24000	24000	26000	27600	39600	44400	41800	53600	79200	88400	103400	113800	129800
29200	25800	26600	29600	22400	25400	29000	23000	29200	26400	29800	24600	25400	24800	28200	23400	21600	24000	24200	20600	24400	21600	23800	22000	21600	25200	25200	25000	24600	24800	24600	27400	23000	26200	22400	22800	22800	27800	28200	25000	30800	36600	38600	44200	61400	73200	83200	110600	122000	124600
30200	31200	34800	31400	32000	30200	29400	27400	31000	26800	24400	26200	29200	28800	24800	27200	26200	19000	20400	27400	21400	23200	24200	25000	21800	21000	22800	20400	21200	20400	24000	22600	22800	21400	21600	23400	23400	24200	27600	29000	27800	31400	38200	50400	51400	62400	82600	107600	107400	112400
24800	28000	25400	30400	24200	26800	23200	26800	26600	29600	21200	26200	25000	25200	23600	23000	21800	25800	26200	22600	22200	25400	24000	21000	26000	26200	21800	20400	23400	23800	23200	23800	26800	26200	22000	21000	25000	22600	25000	25800	28600	32200	31400	43200	42600	58600	70200	87000	99200	111400
27200	25000	27200	26800	28800	22200	26800	25200	25200	23400	29800	25000	23800	26200	26000	24400	27200	22400	20800	26000	18800	25600	25200	25200	21600	23800	25600	23400	25000	24800	22600	21800	26200	27000	29400	25800	25000	26800	24400	28000	30000	31000	37400	31400	37600	56000	58200	71800	77600	79600
28000	23600	24600	22800	27400	26200	27000	30200	28800	27600	26600	27200	30000	25600	20800	25200	24400	24600	23200	22200	25200	22000	25200	21400	24000	26600	22200	20800	21800	24000	20800	23600	26400	24800	27200	22400	21800	26200	24000	26200	30200	28200	26600	28200	34800	38000	45800	50600	53400	67000
30400	27200	25200	29000	26000	26600	28200	23200	26000	26600	27400	25400	27000	23400	24800	26200	28400	26200	22400	28200	25800	26600	27600	24600	25600	28400	20200	19600	22400	29200	23400	28400	22800	25800	27800	26600	24400	26000	28400	24000	30400	26000	27400	27600	33000	34600	38600	40800	48400	58400
25800	28800	25400	27600	26400	33000	30600	29600	28000	26200	29800	25200	19800	23400	23200	23800	26000	24600	24000	29200	24800	26000	24400	30000	22400	26200	20600	27600	23600	27000	24400	21800	26000	26400	25400	24200	26200	24800	24000	21600	24200	26000	23400	26600	26400	28200	35400	33200	37200	39400
35400	31800	24600	34000	23800	32600	26400	29800	24600	25200	25600	26200	26600	24600	22800	24200	24200	23200	27000	23000	20800	22400	26800	24400	28600	26200	26600	23000	26000	28600	21200	24200	31200	26400	21600	23800	27600	21400	26400	28600	25200	23800	24600	26000	25200	27000	30400	26600	27200	31200
28600	24200	27400	27600	28600	30000	25000	29800	24800	26800	27600	24800	28400	26200	28200	25800	25800	27400	23800	26000	28600	28200	27400	24200	25000	22400	24800	18800	25800	25600	23200	26000	25000	23800	24400	27000	23200	25000	21200	25800	24200	23600	24600	25800	22400	26600	27000	24600	23400	29800
26200	28400	28000	27200	25800	29600	24200	26600	25200	25000	25200	27800	23800	28600	24200	29400	29000	29200	28600	27200	28000	28400	25600	32400	27600	22000	25400	25000	19800	21600	25200	22200	21400	27400	24800	27400	28000	24000	27800	26800	26400	28000	25400	28200	29800	26200	24200	28800	28000	23800
23800	29200	26000	27600	27200	30200	21400	21600	21400	26400	23200	25800	23400	24000	27200	26200	20600	25400	27800	23400	20800	24600	25000	25000	25200	22000	23800	24000	21600	23200	28000	22400	26800	22200	21600	26800	22000	20400	22400	23000	22400	20200	25200	28200	23400	24600	28200	29800	21800	24400
22400	27000	22000	25200	22400	21800	21600	21600	24200	23200	20000	25600	23800	28800	25800	25000	23400	23200	25200	27800	28200	20800	24800	24000	22800	21800	21600	25400	26000	25400	25400	21800	24200	25200	29600	26200	25800	25200	25000	25600	25800	21000	23000	28400	25200	30000	25400	27000	22000	21400
24600	25200	25800	28400	25000	23200	27400	21000	21400	23200	25800	25200	24800	26400	21200	27400	24200	27400	25800	29800	22400	24000	22400	24400	25400	25200	27800	23200	25600	27400	28400	23600	25200	24600	29800	23800	23200	29800	25600	25800	21200	21400	23800	26600	22200	26600	22600	21600	24800	28600
23000	24800	25000	23000	22400	24200	24000	24800	23200	25000	25400	26400	25800	27800	26600	23400	25400	21800	28000	25600	22600	24400	21400	21800	22400	24000	24600	24200	23600	25200	25200	28400	27400	30000	28800	32600	28400	34200	30600	36000	32000	28200	23000	23600	21200	25800	25800	23000	29400	26000
24600	20600	20800	22000	22000	25400	25800	23000	22200	24400	23200	25200	23200	26000	24800	27200	28800	27000	25000	22400	27000	21200	27400	26800	24400	24000	24200	27200	21400	23800	31000	26400	33800	30000	32200	28000	28800	28400	29600	26200	23800	28200	28400	24600	24600	21600	22600	25200	25200	24000
[truncated: 451 more columns]

## Sheet: Figure 1 (c)
(Single-i)			(Single-ii)			(Single-iii)			(Single-iv)			(Double)			(Triple)
Frequency (MHz)	Intensity (a.u.)		Frequency (MHz)	Intensity (a.u.)		Frequency (MHz)	Intensity (a.u.)		Frequency (MHz)	Intensity (a.u.)		Frequency (MHz)	Intensity (a.u.)		Frequency (MHz)	Intensity (a.u.)
2600	40.624		2600	34.972		2600	41.557		2600	34.147		2600	62.108		2600	97.553
2601	40.457		2601	35.364		2601	41.171		2601	33.99		2601	61.904		2601	97.429
2602	40.941		2602	35.059		2602	41.481		2602	34.286		2602	61.591		2602	97.569
2603	40.724		2603	35.342		2603	41.405		2603	34.089		2603	61.709		2603	97.289
2604	40.639		2604	35.03		2604	41.4		2604	33.982		2604	61.796		2604	97.337
2605	40.598		2605	35.292		2605	41.466		2605	34.227		2605	61.8		2605	97.488
2606	40.704		2606	35.135		2606	41.39		2606	34.131		2606	61.588		2606	97.676
2607	40.911		2607	34.954		2607	41.637		2607	34.453		2607	61.771		2607	97.536
2608	40.864		2608	35.242		2608	41.116		2608	34.17		2608	61.878		2608	97.288
2609	40.561		2609	35.394		2609	41.25		2609	34.103		2609	61.806		2609	97.75
2610	40.457		2610	35.058		2610	41.552		2610	34.334		2610	61.5		2610	97.508
2611	40.757		2611	35.326		2611	41.447		2611	34		2611	61.59		2611	97.631
2612	40.565		2612	35.056		2612	41.483		2612	34.506		2612	61.54		2612	97.627
2613	40.723		2613	35.152		2613	41.503		2613	34.123		2613	61.67		2613	97.442
2614	40.948		2614	35.161		2614	41.426		2614	34.125		2614	61.68		2614	97.216
2615	40.168		2615	35.113		2615	41.439		2615	34.072		2615	61.765		2615	97.609
2616	40.728		2616	35.297		2616	41.268		2616	34.336		2616	61.799		2616	97.501
2617	40.664		2617	35.446		2617	41.227		2617	34.342		2617	61.704		2617	97.528
2618	40.559		2618	34.905		2618	41.621		2618	34.141		2618	61.761		2618	97.506
2619	40.303		2619	35.078		2619	41.419		2619	34.489		2619	61.74		2619	97.811
2620	40.353		2620	35.683		2620	41.492		2620	34.153		2620	61.807		2620	97.376
2621	40.581		2621	35.267		2621	41.473		2621	34.409		2621	61.607		2621	97.608
2622	40.609		2622	35.089		2622	41.394		2622	34.268		2622	62.013		2622	97.796
2623	40.472		2623	35.174		2623	41.697		2623	34.219		2623	61.796		2623	97.754
2624	40.883		2624	35.106		2624	41.303		2624	34.273		2624	61.975		2624	97.711
2625	40.543		2625	35.34		2625	41.2		2625	34.29		2625	61.618		2625	97.701
2626	40.817		2626	35.339		2626	41.703		2626	33.921		2626	61.454		2626	97.462
2627	40.511		2627	35.229		2627	41.508		2627	33.521		2627	61.819		2627	97.645
2628	40.69		2628	35.021		2628	41.243		2628	34.662		2628	61.413		2628	97.292
2629	40.733		2629	35.215		2629	41.315		2629	34.463		2629	61.7		2629	97.464
2630	40.686		2630	35.09		2630	41.21		2630	34.333		2630	61.785		2630	97.322
2631	40.828		2631	35.314		2631	41.302		2631	34.301		2631	61.523		2631	97.526
2632	40.717		2632	35.241		2632	41.326		2632	34.147		2632	61.603		2632	97.566
2633	40.666		2633	35.326		2633	41.379		2633	33.765		2633	61.683		2633	97.542
2634	40.506		2634	35.486		2634	41.111		2634	33.903		2634	61.465		2634	97.598
2635	40.48		2635	35.158		2635	41.218		2635	34.522		2635	61.475		2635	97.532
2636	40.637		2636	35.172		2636	41.517		2636	34.144		2636	61.681		2636	97.278
2637	40.546		2637	35.135		2637	41.395		2637	34.126		2637	61.795		2637	97.555
2638	40.843		2638	35.099		2638	41.419		2638	34.136		2638	61.505		2638	97.385
2639	40.35		2639	34.925		2639	41.537		2639	34.012		2639	61.632		2639	97.521
2640	40.895		2640	35.184		2640	41.377		2640	34.026		2640	61.667		2640	97.547
2641	40.694		2641	35.302		2641	41.403		2641	34.138		2641	61.532		2641	97.459
2642	40.847		2642	35.195		2642	41.114		2642	34.381		2642	61.73		2642	97.73
2643	40.794		2643	35.301		2643	41.248		2643	34.204		2643	61.767		2643	97.617
2644	40.369		2644	35.232		2644	41.234		2644	34.086		2644	61.597		2644	97.416
2645	40.752		2645	35.212		2645	41.03		2645	33.896		2645	61.51		2645	97.469
2646	40.926		2646	35.138		2646	41.368		2646	34.245		2646	61.453		2646	97.481
2647	40.379		2647	35.21		2647	41.279		2647	34.134		2647	61.717		2647	97.648
2648	40.675		2648	34.766		2648	41.185		2648	33.922		2648	61.468		2648	97.851
2649	40.529		2649	35.13		2649	41.226		2649	34.164		2649	61.65		2649	97.665
2650	40.431		2650	34.998		2650	41.666		2650	34.069		2650	61.874		2650	97.855
2651	40.246		2651	35.224		2651	41.246		2651	34.092		2651	61.708		2651	97.901
2652	40.585		2652	35.144		2652	41.486		2652	34.167		2652	61.665		2652	97.714
2653	40.812		2653	35.428		2653	41.378		2653	34.139		2653	61.861		2653	97.413
2654	40.79		2654	35.149		2654	41.266		2654	34.21		2654	61.662		2654	97.532
2655	40.655		2655	35.221		2655	41.556		2655	33.841		2655	61.736		2655	97.624
2656	40.47		2656	35.057		2656	41.335		2656	34.194		2656	61.736		2656	97.956
2657	40.671		2657	35.009		2657	41.408		2657	34.258		2657	61.641		2657	97.636
2658	40.572		2658	35.158		2658	41.166		2658	34.316		2658	61.891		2658	97.438
2659	40.452		2659	34.93		2659	41.77		2659	34.084		2659	61.535		2659	97.613
2660	40.997		2660	35.354		2660	41.426		2660	34.254		2660	61.41		2660	97.398
2661	40.599		2661	35.068		2661	41.473		2661	34.633		2661	61.558		2661	97.698
2662	40.654		2662	35.168		2662	41.437		2662	34.336		2662	61.687		2662	97.521
2663	40.479		2663	35.097		2663	41.323		2663	34.299		2663	61.479		2663	97.543
2664	40.632		2664	35.268		2664	41.115		2664	34.287		2664	61.466		2664	97.712
2665	40.477		2665	35.292		2665	41.285		2665	34.188		2665	61.401		2665	97.566
2666	40.561		2666	35.345		2666	41.088		2666	34.1		2666	61.43		2666	97.467
2667	40.24		2667	35.308		2667	41.166		2667	34.137		2667	61.449		2667	97.696
2668	40.468		2668	35.195		2668	41.338		2668	34.094		2668	61.414		2668	97.478
2669	40.274		2669	34.925		2669	41.553		2669	33.924		2669	61.747		2669	97.637
2670	40.432		2670	35.131		2670	41.472		2670	34.165		2670	61.367		2670	97.811
2671	40.201		2671	35.204		2671	41.17		2671	33.958		2671	61.113		2671	97.406
2672	40.04		2672	35.215		2672	41.485		2672	34.208		2672	61.44		2672	97.647
2673	40.314		2673	34.992		2673	41.548		2673	34.425		2673	61.284		2673	97.672
2674	40.156		2674	35.018		2674	41.392		2674	34.098		2674	61.157		2674	97.679
2675	39.288		2675	34.999		2675	41.136		2675	33.837		2675	61.101		2675	97.487
2676	39.232		2676	35.185		2676	41.402		2676	34.285		2676	60.678		2676	97.48
2677	38.969		2677	35.355		2677	41.457		2677	34.171		2677	61.054		2677	97.679
2678	37.808		2678	35.221		2678	41.185		2678	34.315		2678	60.927		2678	97.512
2679	37.17		2679	35.129		2679	41.272		2679	33.919		2679	60.714		2679	97.342
2680	36.922		2680	35.282		2680	41.363		2680	34.125		2680	60.173		2680	97.272
2681	36.725		2681	35.165		2681	41.074		2681	34.053		2681	60.318		2681	97.49
2682	36.559		2682	35.074		2682	41.448		2682	34.163		2682	59.716		2682	97.471
2683	36.941		2683	34.991		2683	41.261		2683	34.336		2683	59.196		2683	97.749
2684	37.11		2684	34.824		2684	41.088		2684	33.872		2684	58.433		2684	97.596
2685	38.173		2685	35.076		2685	41.237		2685	33.847		2685	57.646		2685	97.448
2686	39.255		2686	35.086		2686	41.408		2686	34.193		2686	56.927		2686	97.382
2687	39.436		2687	34.874		2687	41.476		2687	34.092		2687	56.714		2687	97.65
2688	40.04		2688	35.082		2688	40.663		2688	34.107		2688	56.343		2688	97.613
2689	40.076		2689	34.918		2689	40.865		2689	34.19		2689	57.043		2689	97.306
2690	40.026		2690	35.149		2690	40.859		2690	34.026		2690	57.189		2690	97.578
2691	40.393		2691	34.986		2691	41.314		2691	34.178		2691	57.637		2691	97.607
2692	40.232		2692	34.929		2692	41.149		2692	34.292		2692	58.415		2692	97.576
2693	40.241		2693	35.149		2693	41.152		2693	34.451		2693	59.006		2693	97.541
2694	40.17		2694	35.006		2694	41.384		2694	34.252		2694	59.768		2694	97.59
2695	40.57		2695	35.421		2695	41.24		2695	34.058		2695	60.236		2695	97.356
2696	40.347		2696	35.148		2696	41.424		2696	34.078		2696	60.473		2696	97.626
2697	40.282		2697	35.111		2697	41.15		2697	34.053		2697	60.72		2697	97.473
2698	40.423		2698	35.184		2698	40.897		2698	34.401		2698	60.878		2698	97.344
2699	40.643		2699	35.268		2699	41.377		2699	34.27		2699	61.177		2699	97.732
2700	40.48		2700	35.126		2700	41.126		2700	34.313		2700	61.257		2700	97.429
2701	40.798		2701	35.249		2701	41.353		2701	34.209		2701	61.302		2701	97.459
2702	40.874		2702	35.228		2702	41.492		2702	34.297		2702	61.333		2702	97.57
2703	40.687		2703	35.095		2703	41.284		2703	34.274		2703	61.349		2703	97.426
2704	40.795		2704	35.087		2704	41.285		2704	34.46		2704	61.538		2704	97.565
2705	40.343		2705	35.238		2705	41.269		2705	34.5		2705	61.359		2705	97.416
2706	40.347		2706	35.017		2706	41.167		2706	34.144		2706	61.322		2706	97.645
2707	40.253		2707	34.974		2707	41.477		2707	34.464		2707	61.436		2707	97.301
2708	40.464		2708	34.829		2708	41.076		2708	34.207		2708	61.561		2708	97.34
2709	40.42		2709	35.071		2709	40.723		2709	34.103		2709	61.454		2709	97.389
2710	40.47		2710	35.117		2710	41.078		2710	33.914		2710	61.384		2710	97.121
2711	40.708		2711	35.219		2711	40.748		2711	33.803		2711	61.264		2711	97.238
2712	40.831		2712	35.085		2712	40.979		2712	34.335		2712	61.543		2712	97.584
2713	40.523		2713	34.879		2713	40.772		2713	34.054		2713	61.432		2713	97.371
2714	40.802		2714	34.944		2714	41.304		2714	34.314		2714	61.356		2714	97.587
2715	40.752		2715	35.132		2715	41.43		2715	34.287		2715	61.216		2715	97.271
2716	40.584		2716	35.108		2716	41.39		2716	34.065		2716	61.661		2716	97.268
2717	40.923		2717	34.982		2717	41.495		2717	34.195		2717	61.574		2717	97.24
2718	40.315		2718	35.192		2718	41.303		2718	34.506		2718	61.487		2718	97.282
2719	40.631		2719	34.995		2719	41.326		2719	34.375		2719	61.478		2719	97.524
2720	40.359		2720	35.059		2720	40.951		2720	34.226		2720	61.37		2720	97.532
2721	40.466		2721	35.275		2721	41.503		2721	34.193		2721	61.533		2721	97.592
2722	40.77		2722	35.076		2722	41.354		2722	34.276		2722	61.679		2722	97.552
2723	40.442		2723	34.99		2723	41.05		2723	34.187		2723	61.348		2723	97.332
2724	40.814		2724	35.112		2724	41.198		2724	34.34		2724	61.607		2724	97.523
2725	40.443		2725	34.754		2725	41.345		2725	34.026		2725	61.584		2725	97.398
2726	40.728		2726	35.124		2726	41.423		2726	34.377		2726	61.596		2726	97.517
2727	40.406		2727	35.114		2727	41.578		2727	34.056		2727	61.476		2727	97.517
2728	40.637		2728	34.789		2728	41.609		2728	34.004		2728	61.753		2728	97.803
2729	40.828		2729	34.571		2729	41.154		2729	34.231		2729	61.586		2729	97.467
2730	40.867		2730	34.945		2730	41.072		2730	34.147		2730	61.819		2730	97.443
2731	40.786		2731	34.815		2731	41.228		2731	34.19		2731	61.387		2731	97.18
2732	40.074		2732	34.952		2732	41.194		2732	34.449		2732	61.704		2732	97.483
2733	40.583		2733	34.671		2733	41.282		2733	34.269		2733	61.602		2733	97.525
2734	40.338		2734	34.679		2734	41.21		2734	34.382		2734	61.553		2734	97.523
2735	40.99		2735	34.54		2735	41.168		2735	34.383		2735	61.684		2735	97.548
2736	40.429		2736	34.061		2736	41.328		2736	34.203		2736	61.627		2736	97.392
2737	40.483		2737	33.485		2737	41.352		2737	34.272		2737	61.609		2737	97.175
2738	40.722		2738	33.621		2738	41.328		2738	34.418		2738	61.395		2738	97.377
2739	40.403		2739	33.323		2739	41.186		2739	34.266		2739	61.687		2739	97.403
2740	40.719		2740	33.313		2740	41.259		2740	34.459		2740	61.516		2740	97.411
2741	40.634		2741	33.412		2741	41.392		2741	34.203		2741	61.373		2741	97.291
2742	40.664		2742	33.22		2742	41.261		2742	34.236		2742	61.549		2742	97.176
2743	40.545		2743	33.751		2743	41.428		2743	34.125		2743	61.962		2743	97.425
2744	40.778		2744	34.065		2744	41.247		2744	34.28		2744	61.444		2744	97.041
2745	40.557		2745	34.636		2745	41.308		2745	34.384		2745	61.437		2745	97.073
2746	40.86		2746	34.764		2746	41.386		2746	34.141		2746	61.275		2746	97.033
2747	40.529		2747	34.781		2747	41		2747	34.172		2747	61.685		2747	96.272
2748	40.793		2748	34.868		2748	41.309		2748	34.11		2748	61.6		2748	95.928
2749	40.703		2749	35.007		2749	41.486		2749	34.225		2749	61.461		2749	96.108
2750	40.529		2750	34.978		2750	40.852		2750	34.301		2750	61.617		2750	96.179
2751	40.818		2751	35.078		2751	41.557		2751	33.944		2751	61.636		2751	96.262
2752	41.144		2752	35.011		2752	41.082		2752	34.233		2752	61.867		2752	96.356
2753	40.556		2753	34.604		2753	41.097		2753	33.69		2753	61.6		2753	96.456
2754	40.49		2754	35.109		2754	41.088		2754	33.819		2754	61.584		2754	96.989
2755	40.63		2755	35.188		2755	41.412		2755	34.414		2755	61.437		2755	97.313
2756	40.833		2756	34.954		2756	41.269		2756	34.252		2756	61.829		2756	97.013
2757	40.909		2757	34.996		2757	41.297		2757	34.558		2757	61.181		2757	97.352
2758	40.483		2758	35.091		2758	41.421		2758	34.347		2758	61.589		2758	97.077
2759	40.748		2759	35.134		2759	41.286		2759	34.117		2759	61.784		2759	97.396
2760	40.549		2760	35.126		2760	41.026		2760	34.247		2760	61.551		2760	97.084
2761	40.816		2761	35.055		2761	41.414		2761	34.347		2761	61.695		2761	97.341
2762	40.73		2762	35.091		2762	41.214		2762	34.334		2762	61.518		2762	97.332
2763	40.863		2763	35.232		2763	41.262		2763	34.238		2763	61.189		2763	97.498
2764	40.584		2764	35.002		2764	41.596		2764	34.128		2764	61.78		2764	97.256
2765	40.85		2765	34.958		2765	41.367		2765	33.92		2765	61.572		2765	97.251
2766	40.463		2766	35.072		2766	41.234		2766	34.47		2766	61.63		2766	97.605
2767	40.957		2767	35.156		2767	41.389		2767	34.147		2767	61.44		2767	97.387
2768	40.58		2768	35.076		2768	41.143		2768	34.214		2768	61.305		2768	97.479
2769	40.561		2769	34.981		2769	41.373		2769	34.182		2769	61.583		2769	97.512
2770	40.107		2770	35.109		2770	40.961		2770	34.132		2770	61.41		2770	97.418
2771	41.115		2771	35.243		2771	41.386		2771	34.086		2771	61.649		2771	97.479
2772	40.923		2772	35.098		2772	41.366		2772	34.265		2772	61.162		2772	97.736
2773	40.795		2773	34.887		2773	41.408		2773	34.308		2773	61.18		2773	97.695
2774	40.503		2774	34.923		2774	41.166		2774	34.305		2774	61.284		2774	97.587
2775	40.943		2775	35.405		2775	41.18		2775	34.6		2775	61.788		2775	97.58
2776	40.702		2776	35.141		2776	41.237		2776	33.902		2776	61.211		2776	97.429
2777	40.484		2777	35.014		2777	41.283		2777	34.065		2777	61.463		2777	97.845
2778	40.772		2778	35.105		2778	41.038		2778	34.334		2778	61.269		2778	97.636
2779	40.869		2779	35.185		2779	41.286		2779	33.903		2779	61.474		2779	97.59
2780	40.623		2780	35.105		2780	41.266		2780	33.671		2780	61.495		2780	97.492
2781	40.324		2781	35.276		2781	41.272		2781	34.278		2781	61.54		2781	97.898
2782	40.742		2782	35.046		2782	41.35		2782	34.138		2782	61.75		2782	97.884
2783	40.72		2783	35.219		2783	41.148		2783	34.111		2783	61.272		2783	97.453
2784	40.543		2784	35.088		2784	41.137		2784	34.047		2784	61.402		2784	97.692
2785	40.66		2785	35.375		2785	40.897		2785	34.209		2785	61.466		2785	97.376
2786	40.787		2786	34.939		2786	41.278		2786	34.217		2786	61.467		2786	97.566
2787	40.737		2787	35.159		2787	40.79		2787	34.489		2787	61.44		2787	97.393
2788	40.217		2788	35.094		2788	41.104		2788	34.009		2788	61.417		2788	97.386
2789	40.767		2789	35.027		2789	40.892		2789	34.283		2789	61.463		2789	97.51
2790	40.5		2790	35.115		2790	40.512		2790	34.409		2790	61.686		2790	97.395
2791	40.572		2791	35.035		2791	39.762		2791	34.001		2791	61.706		2791	97.066
2792	40.38		2792	34.969		2792	39.781		2792	34.279		2792	61.593		2792	96.556
2793	40.469		2793	34.915		2793	39.496		2793	34.19		2793	61.52		2793	96.29
2794	40.796		2794	35.341		2794	39.687		2794	34.339		2794	61.347		2794	96.267
2795	40.741		2795	35.245		2795	40.016		2795	34.088		2795	61.57		2795	96.317
2796	40.606		2796	35.129		2796	40.339		2796	34.282		2796	61.194		2796	96.668
2797	40.837		2797	35.107		2797	40.604		2797	33.835		2797	61.666		2797	96.883
2798	40.645		2798	35.07		2798	40.752		2798	34.508		2798	61.448		2798	96.831
2799	40.357		2799	34.842		2799	41.103		2799	34.337		2799	61.226		2799	97.344
2800	40.594		2800	35.456		2800	41.218		2800	34.068		2800	61.257		2800	97.623
2801	40.777		2801	35.38		2801	40.79		2801	34.652		2801	61.437		2801	97.561
2802	40.318		2802	34.791		2802	41.372		2802	34.358		2802	61.674		2802	97.557
2803	40.634		2803	35.171		2803	41.319		2803	34.172		2803	61.322		2803	97.6
2804	40.509		2804	35.287		2804	41.13		2804	34.5		2804	61.442		2804	97.764
2805	40.559		2805	35.191		2805	40.879		2805	34.131		2805	61.634		2805	97.615
2806	40.704		2806	35.305		2806	41.461		2806	34.226		2806	61.778		2806	97.594
2807	40.992		2807	35.374		2807	41.327		2807	34.411		2807	61.652		2807	97.775
2808	40.684		2808	34.95		2808	41.43		2808	34.104		2808	61.442		2808	97.611
2809	40.64		2809	35.035		2809	41.441		2809	34.403		2809	61.693		2809	97.322
2810	40.598		2810	35.126		2810	41.267		2810	34.4		2810	61.268		2810	97.339
2811	41.034		2811	35.454		2811	41.283		2811	33.937		2811	61.325		2811	97.541
2812	40.669		2812	34.888		2812	41.352		2812	34.394		2812	61.406		2812	97.545
2813	40.48		2813	35.091		2813	41.314		2813	34.062		2813	61.344		2813	97.383
2814	40.464		2814	35.228		2814	41.165		2814	34.144		2814	61.718		2814	97.589
2815	40.429		2815	34.924		2815	41.288		2815	34.541		2815	61.465		2815	97.641
2816	40.738		2816	35.266		2816	41.328		2816	34.09		2816	61.421		2816	97.423
2817	40.504		2817	34.79		2817	41.314		2817	34.204		2817	61.281		2817	97.405
2818	40.583		2818	35.091		2818	41.231		2818	33.881		2818	61.453		2818	97.45
2819	40.544		2819	35.189		2819	41.092		2819	34.137		2819	61.377		2819	97.711
2820	40.741		2820	35.283		2820	41.222		2820	34.268		2820	61.532		2820	97.528
2821	40.594		2821	34.972		2821	41.281		2821	34.193		2821	61.417		2821	97.472
2822	40.639		2822	35.102		2822	41.101		2822	34.354		2822	61.466		2822	97.609
2823	40.47		2823	35.048		2823	41.051		2823	34.389		2823	61.202		2823	97.56
2824	40.642		2824	35.042		2824	40.985		2824	34.378		2824	61.249		2824	97.337
2825	40.8		2825	35.165		2825	41.386		2825	34.385		2825	61.46		2825	97.634
2826	40.731		2826	35.095		2826	41.015		2826	33.919		2826	61.282		2826	97.484
2827	40.672		2827	35.158		2827	40.958		2827	34.247		2827	61.362		2827	97.632
2828	40.809		2828	35.179		2828	41.217		2828	34.231		2828	61.313		2828	97.854
2829	40.971		2829	34.841		2829	41.286		2829	34.041		2829	61.453		2829	97.776
2830	40.927		2830	35.032		2830	41.168		2830	34.179		2830	61.444		2830	97.773
2831	40.625		2831	35.095		2831	41.011		2831	34.181		2831	61.409		2831	97.481
2832	40.347		2832	35.019		2832	41.425		2832	34.158		2832	61.311		2832	97.553
2833	40.856		2833	35.224		2833	41.676		2833	34.208		2833	61.179		2833	97.314
2834	40.609		2834	35.028		2834	41.151		2834	34.231		2834	61.213		2834	97.348
2835	40.676		2835	34.974		2835	40.799		2835	34.266		2835	61.41		2835	97.605
2836	40.619		2836	34.794		2836	41.349		2836	33.558		2836	61.36		2836	97.461
2837	40.653		2837	35.235		2837	41.425		2837	33.905		2837	61.13		2837	97.099
2838	40.629		2838	35.017		2838	41.324		2838	33.332		2838	60.761		2838	97.18
2839	40.649		2839	34.919		2839	41.042		2839	33.241		2839	60.619		2839	97.136
2840	40.605		2840	34.994		2840	41.263		2840	33.046		2840	60.395		2840	97.342
2841	40.719		2841	35.03		2841	41.005		2841	32.415		2841	60.47		2841	97.063
2842	40.897		2842	34.774		2842	40.959		2842	31.858		2842	60.037		2842	97.008
2843	40.579		2843	35.021		2843	40.864		2843	31.343		2843	59.465		2843	96.421
2844	40.571		2844	34.991		2844	41.062		2844	31.069		2844	59.164		2844	96.356
2845	40.541		2845	35.122		2845	41.414		2845	31.526		2845	58.519		2845	95.451
2846	40.737		2846	34.997		2846	41.197		2846	31.514		2846	58.691		2846	95.835
2847	40.731		2847	34.939		2847	41.234		2847	31.983		2847	58.432		2847	95.651
2848	40.465		2848	34.916		2848	41.093		2848	32.293		2848	58.594		2848	95.545
2849	40.446		2849	34.774		2849	41.401		2849	32.964		2849	59.14		2849	96.023
2850	40.392		2850	35.015		2850	41.241		2850	33.192		2850	59.627		2850	96.496
2851	40.942		2851	34.829		2851	41.123		2851	33.683		2851	60.004		2851	96.954
2852	40.689		2852	35.202		2852	40.95		2852	33.663		2852	60.179		2852	96.878
2853	40.738		2853	34.901		2853	41.45		2853	33.977		2853	60.818		2853	97.31
2854	40.286		2854	34.925		2854	41.392		2854	33.873		2854	60.836		2854	97.261
2855	40.797		2855	35.059		2855	41.106		2855	33.958		2855	60.72		2855	97.229
2856	40.622		2856	35.079		2856	40.955		2856	33.898		2856	61.039		2856	97.382
2857	40.468		2857	35.396		2857	41.269		2857	33.99		2857	61.234		2857	97.301
2858	40.441		2858	35.432		2858	40.722		2858	33.696		2858	61.033		2858	97.265
2859	40.428		2859	35.25		2859	40.956		2859	34.362		2859	61.086		2859	97.423
2860	40.463		2860	35.316		2860	41.45		2860	34.103		2860	61.026		2860	97.274
2861	40.8		2861	34.775		2861	41.518		2861	34.308		2861	61.355		2861	97.551
2862	40.451		2862	34.962		2862	40.924		2862	33.971		2862	61.302		2862	97.585
2863	41.01		2863	35.119		2863	41.207		2863	34.119		2863	61.211		2863	97.408
2864	40.424		2864	35.136		2864	41.314		2864	34.033		2864	61.159		2864	97.661
2865	40.41		2865	34.973		2865	41.012		2865	33.835		2865	61.242		2865	97.278
2866	40.65		2866	35.109		2866	41.18		2866	33.787		2866	61.045		2866	97.682
2867	40.699		2867	35.146		2867	41.196		2867	34.074		2867	61.71		2867	97.244
2868	40.395		2868	35.023		2868	41.317		2868	34.139		2868	61.394		2868	97.357
2869	40.66		2869	35.068		2869	41.252		2869	33.936		2869	61.287		2869	97.537
2870	40.619		2870	35.075		2870	41.356		2870	34.125		2870	60.993		2870	97.147
2871	40.605		2871	35.281		2871	41.23		2871	34.303		2871	61.262		2871	97.331
2872	40.525		2872	35.315		2872	41.033		2872	34.29		2872	61.086		2872	97.381
2873	40.738		2873	35.195		2873	41.341		2873	34.164		2873	61.317		2873	97.477
2874	40.696		2874	34.702		2874	41.461		2874	34.141		2874	61.247		2874	97.582
2875	40.485		2875	35.007		2875	41.234		2875	33.665		2875	61.38		2875	97.525
2876	40.365		2876	35.064		2876	41.152		2876	33.909		2876	60.988		2876	97.272
2877	40.379		2877	35.196		2877	41.386		2877	33.893		2877	61.291		2877	97.532
2878	40.486		2878	34.986		2878	41.197		2878	34.005		2878	61.402		2878	97.402
2879	40.557		2879	34.94		2879	41.182		2879	34.013		2879	61.448		2879	97.38
2880	40.397		2880	35.2		2880	41.439		2880	34.279		2880	61.361		2880	97.545
2881	40.801		2881	35.15		2881	41.267		2881	34.286		2881	61.447		2881	97.402
2882	40.527		2882	34.951		2882	41.153		2882	33.857		2882	61.39		2882	97.489
2883	40.625		2883	34.849		2883	41.124		2883	34.025		2883	61.319		2883	97.454
2884	40.746		2884	34.825		2884	41.573		2884	34.008		2884	61.18		2884	97.307
2885	40.338		2885	35.012		2885	41.208		2885	33.677		2885	61.494		2885	97.447
2886	40.637		2886	35.07		2886	41.163		2886	34.241		2886	61.03		2886	97.35
2887	40.672		2887	35.088		2887	41.426		2887	34.104		2887	61.371		2887	97.241
2888	40.831		2888	34.959		2888	41.26		2888	33.761		2888	61.272		2888	97.227
2889	40.584		2889	35.053		2889	41.46		2889	34.217		2889	61.482		2889	97.502
2890	40.416		2890	35.078		2890	41.274		2890	34.091		2890	61.463		2890	97.659
2891	40.429		2891	34.854		2891	41.294		2891	34.142		2891	61.112		2891	97.088
2892	40.503		2892	35.305		2892	41.077		2892	34.238		2892	61.151		2892	97.327
2893	40.321		2893	35.126		2893	41.139		2893	34.366		2893	61.251		2893	97.385
2894	40.683		2894	35.148		2894	41.099		2894	34.142		2894	61.006		2894	97.52
2895	40.283		2895	35.102		2895	41.342		2895	34.031		2895	61.081		2895	97.235
2896	40.392		2896	34.886		2896	40.989		2896	34.173		2896	61.426		2896	97.443
2897	40.624		2897	35.355		2897	41.648		2897	34.293		2897	61.309		2897	97.607
2898	40.654		2898	35.43		2898	41.252		2898	34.47		2898	61.291		2898	97.527
2899	40.63		2899	35.196		2899	41.186		2899	34.092		2899	61.453		2899	97.473
2900	40.683		2900	35.172		2900	40.978		2900	34.219		2900	61.414		2900	97.464
2901	40.715		2901	35.003		2901	41.081		2901	33.971		2901	61.024		2901	97.384
2902	40.733		2902	35.191		2902	41.228		2902	34.236		2902	61.031		2902	97.223
2903	40.383		2903	35.165		2903	40.884		2903	33.93		2903	61.153		2903	97.436
2904	40.63		2904	35.381		2904	41.466		2904	34.139		2904	61.149		2904	97.479
2905	40.521		2905	34.851		2905	41.278		2905	33.736		2905	61.279		2905	97.367
2906	40.395		2906	34.975		2906	41.132		2906	34.075		2906	61.182		2906	97.51
2907	40.273		2907	35.174		2907	41.579		2907	34.303		2907	61.503		2907	97.242
2908	40.625		2908	35.235		2908	41.484		2908	33.508		2908	61.454		2908	97.46
2909	40.414		2909	35.148		2909	40.893		2909	34.253		2909	61.061		2909	97.297
2910	40.557		2910	35.016		2910	41.27		2910	33.951		2910	61		2910	97.552
2911	40.294		2911	35.095		2911	41.446		2911	33.983		2911	60.904		2911	97.427
2912	40.386		2912	35.088		2912	41.266		2912	34.301		2912	61.304		2912	97.506
2913	40.432		2913	35.114		2913	41.243		2913	34.002		2913	61.062		2913	97.17
2914	40.677		2914	35.106		2914	41.548		2914	33.694		2914	61.144		2914	97.344
2915	40.392		2915	34.768		2915	41.483		2915	33.769		2915	61.278		2915	97.351
2916	40.322		2916	35.272		2916	41.463		2916	34.282		2916	61.093		2916	97.667
2917	40.145		2917	34.912		2917	41.192		2917	34.185		2917	61.415		2917	97.423
2918	40.179		2918	35.154		2918	41.399		2918	34.121		2918	61.202		2918	97.403
2919	40.019		2919	35.14		2919	41.158		2919	34.008		2919	61.589		2919	97.521
2920	40.203		2920	35.074		2920	41.242		2920	33.919		2920	61.328		2920	97.547
2921	40.141		2921	35.171		2921	41.792		2921	34.071		2921	61.235		2921	97.265
2922	40.26		2922	35.134		2922	41.385		2922	34.043		2922	61.329		2922	97.468
2923	40.277		2923	35.224		2923	41.335		2923	33.953		2923	61.166		2923	97.458
2924	40.583		2924	35.167		2924	41.123		2924	33.993		2924	61.114		2924	97.618
2925	40.274		2925	34.988		2925	41.293		2925	34.086		2925	61.327		2925	97.177
2926	40.178		2926	35.365		2926	41.287		2926	33.923		2926	61.377		2926	97.563
2927	39.979		2927	35.122		2927	41.711		2927	34.193		2927	61.351		2927	97.208
2928	40.303		2928	34.974		2928	41.118		2928	33.971		2928	61.039		2928	97.485
2929	40.397		2929	35.146		2929	41.197		2929	33.986		2929	61.233		2929	97.227
2930	40.407		2930	35.218		2930	41.21		2930	33.946		2930	61.056		2930	97.161
2931	40.437		2931	35.042		2931	41.3		2931	34.103		2931	61.171		2931	97.025
2932	40.541		2932	35.016		2932	41.086		2932	34.063		2932	61.498		2932	97.26
2933	40.297		2933	35.085		2933	41.289		2933	34.004		2933	60.876		2933	97.528
2934	40.579		2934	35.049		2934	40.993		2934	34.431		2934	61.186		2934	97.227
2935	40.324		2935	35.249		2935	41.26		2935	34.058		2935	61.203		2935	97.205
2936	40.451		2936	35.377		2936	41.079		2936	33.628		2936	61.112		2936	97.444
2937	40.159		2937	35.296		2937	41.08		2937	33.99		2937	60.996		2937	97.393
2938	39.814		2938	35.134		2938	40.999		2938	34.236		2938	61.177		2938	96.929
2939	40.526		2939	35.424		2939	41.186		2939	34.253		2939	61.18		2939	97.315
2940	40.436		2940	35.321		2940	41.083		2940	34.12		2940	60.951		2940	97.272
2941	40.156		2941	34.927		2941	41.426		2941	34.01		2941	61.082		2941	97.172
2942	40.163		2942	34.844		2942	41.306		2942	34.287		2942	60.907		2942	97.212
2943	40.091		2943	35.174		2943	41.296		2943	34.192		2943	61.124		2943	97.381
2944	40.558		2944	35.17		2944	41.234		2944	34.047		2944	61.149		2944	96.975
2945	40.2		2945	35.086		2945	41.241		2945	33.765		2945	61.2		2945	97.143
2946	40.492		2946	35.168		2946	41.507		2946	34.331		2946	61.337		2946	97.288
2947	40.277		2947	35.198		2947	41.241		2947	33.916		2947	61.109		2947	97.379
2948	40.297		2948	35.041		2948	41.377		2948	33.852		2948	61.148		2948	97.156
2949	40.409		2949	34.973		2949	41.318		2949	34.12		2949	61.154		2949	97.269
2950	40.374		2950	34.913		2950	41.034		2950	34.023		2950	61.098		2950	97.119
2951	40.259		2951	35.258		2951	41.201		2951	34.153		2951	60.958		2951	97.085
2952	40.212		2952	35.085		2952	41.183		2952	33.702		2952	60.916		2952	97.283
2953	40.279		2953	34.964		2953	41.453		2953	34.185		2953	60.82		2953	97.057
2954	40.337		2954	35.161		2954	41.278		2954	33.745		2954	61.104		2954	97.016
2955	40.312		2955	35.015		2955	41.329		2955	33.426		2955	60.719		2955	96.936
2956	40.395		2956	35.186		2956	41.225		2956	33.431		2956	60.488		2956	97.071
2957	40.213		2957	35.106		2957	41.021		2957	33.096		2957	60.349		2957	96.731
2958	40.057		2958	34.99		2958	40.975		2958	32.505		2958	59.725		2958	96.665
2959	40.512		2959	35.04		2959	41.296		2959	32.425		2959	59.475		2959	96.39
2960	40.252		2960	35.102		2960	41.26		2960	32.15		2960	58.882		2960	96.139
2961	40.503		2961	35.18		2961	41.396		2961	31.819		2961	58.725		2961	96.028
2962	40.361		2962	34.944		2962	41.11		2962	32.033		2962	59.081		2962	96.019
2963	40.691		2963	35.117		2963	41.26		2963	32.223		2963	59.143		2963	96.135
2964	40.365		2964	35.137		2964	41.125		2964	32.859		2964	59.208		2964	95.988
2965	40.378		2965	35.086		2965	41.378		2965	33.139		2965	59.444		2965	96.467
2966	40.52		2966	35.032		2966	41.147		2966	33.419		2966	60.212		2966	96.869
2967	40.425		2967	35.032		2967	41.299		2967	33.595		2967	60.084		2967	96.95
2968	40.357		2968	34.897		2968	41.148		2968	33.711		2968	60.581		2968	97.025
2969	40.311		2969	34.693		2969	40.937		2969	34.289		2969	60.83		2969	97.204
2970	40.369		2970	35.106		2970	41.033		2970	34.042		2970	60.895		2970	97.072
2971	40.203		2971	35.271		2971	41.236		2971	34.082		2971	60.674		2971	97.183
2972	40.241		2972	35.194		2972	41.495		2972	34.292		2972	60.817		2972	97.013
2973	40.172		2973	35.046		2973	41.312		2973	34.09		2973	60.751		2973	97.126
2974	40.153		2974	34.802		2974	41.293		2974	34.093		2974	61.117		2974	97.233
2975	40.621		2975	35.036		2975	41.059		2975	34.012		2975	61.037		2975	97.249
2976	40.43		2976	35.048		2976	41.39		2976	34.069		2976	61.162		2976	97.355
2977	39.998		2977	35.09		2977	41.444		2977	33.626		2977	61.151		2977	97.321
2978	40.397		2978	35.096		2978	41.305		2978	34.045		2978	61.144		2978	97.44
2979	40.15		2979	35.134		2979	41.311		2979	34.136		2979	61.166		2979	97.277
2980	40.216		2980	34.909		2980	41.479		2980	34.166		2980	60.886		2980	97.311
2981	40.51		2981	35.131		2981	41.106		2981	34.143		2981	61.271		2981	97.357
2982	40.526		2982	35.295		2982	41.057		2982	34.438		2982	61.093		2982	97.118
2983	40.342		2983	34.975		2983	41.186		2983	34.125		2983	61.298		2983	97.465
2984	39.941		2984	35.001		2984	41.345		2984	34.018		2984	61.413		2984	97.372
2985	40.09		2985	34.895		2985	41.121		2985	34.225		2985	61.274		2985	97.338
2986	40.308		2986	35.139		2986	41.137		2986	34.181		2986	61.179		2986	97.294
2987	40.012		2987	35.179		2987	41.118		2987	34.087		2987	61.156		2987	97.456
2988	40.222		2988	34.991		2988	41.26		2988	34.155		2988	61.014		2988	97.489
2989	40.013		2989	35.122		2989	41.027		2989	34.023		2989	61.307		2989	97.448
2990	40.067		2990	35.089		2990	41.597		2990	34.025		2990	60.903		2990	97.527
2991	40.447		2991	34.872		2991	41.433		2991	34.119		2991	61.339		2991	97.192
2992	40.014		2992	35.159		2992	41.183		2992	34.203		2992	61.521		2992	97.64
2993	40.197		2993	35.16		2993	41.254		2993	33.964		2993	61.162		2993	97.36
2994	40.209		2994	35.078		2994	40.947		2994	34.414		2994	61.521		2994	97.569
2995	40.13		2995	34.615		2995	41.352		2995	34.081		2995	61.139		2995	97.519
2996	40.314		2996	35.128		2996	41.121		2996	34.019		2996	60.871		2996	97.134
2997	40.153		2997	34.88		2997	41.19		2997	34.159		2997	61.022		2997	97.405
2998	40.288		2998	35.343		2998	40.954		2998	33.985		2998	61.158		2998	97.182
2999	40.131		2999	35.255		2999	40.772		2999	34.021		2999	61.072		2999	97.229
3000	40.354		3000	34.824		3000	40.922		3000	34.003		3000	61.128		3000	97.396
3001	40.114		3001	34.914		3001	41.045		3001	34.213		3001	61.041		3001	97.157
3002	40.304		3002	35.031		3002	40.999		3002	34.031		3002	61.06		3002	97.135
3003	40.009		3003	34.858		3003	40.348		3003	34.108		3003	61.125		3003	97.098
3004	40.313		3004	34.945		3004	39.894		3004	33.914		3004	61.053		3004	97.038
3005	40.302		3005	34.984		3005	39.282		3005	33.875		3005	61.078		3005	96.834
3006	40.374		3006	34.83		3006	39.392		3006	33.829		3006	60.902		3006	96.229
3007	40.521		3007	35.144		3007	39.025		3007	33.737		3007	60.625		3007	96.128
3008	40.246		3008	34.862		3008	38.997		3008	33.646		3008	61.128		3008	96.023
3009	40.587		3009	34.932		3009	39.148		3009	34.255		3009	61.252		3009	95.794
3010	40.269		3010	34.868		3010	39.28		3010	34.241		3010	60.935		3010	95.803
3011	40.137		3011	34.915		3011	39.847		3011	33.564		3011	61.269		3011	95.889
3012	40.343		3012	35.191		3012	40.256		3012	33.991		3012	61.189		3012	96.07
3013	40.46		3013	34.939		3013	40.572		3013	34.043		3013	61.227		3013	96.94
3014	40.176		3014	34.892		3014	40.609		3014	34		3014	61.114		3014	97.149
3015	40.092		3015	34.874		3015	40.892		3015	33.818		3015	61.121		3015	96.98
3016	40.283		3016	35.132		3016	40.774		3016	34.283		3016	61.069		3016	97.097
3017	40.32		3017	34.961		3017	41.33		3017	33.994		3017	61.061		3017	96.981
3018	40.119		3018	34.81		3018	41.202		3018	33.989		3018	61.168		3018	97.124
3019	40.297		3019	35.209		3019	40.903		3019	34.171		3019	61.384		3019	96.991
3020	40.025		3020	35.181		3020	41.108		3020	33.88		3020	61		3020	97.179
3021	40.27		3021	35.135		3021	41.099		3021	34.019		3021	61.35		3021	97.286
3022	40.448		3022	34.961		3022	41.156		3022	34.208		3022	61.026		3022	97.231
3023	40.193		3023	34.976		3023	41.526		3023	34.319		3023	61.109		3023	97.473
3024	40.456		3024	34.799		3024	41.065		3024	34.007		3024	60.887		3024	97.285
3025	39.98		3025	34.887		3025	41.238		3025	34.218		3025	60.963		3025	97.187
3026	40.061		3026	34.825		3026	41.658		3026	34.222		3026	60.884		3026	97.164
3027	40.163		3027	34.918		3027	40.983		3027	34.198		3027	61.193		3027	97.294
3028	39.954		3028	34.802		3028	41.282		3028	34.153		3028	61.168		3028	97.199
3029	40.341		3029	34.937		3029	40.903		3029	34.173		3029	61.036		3029	97.16
3030	39.588		3030	34.966		3030	41.141		3030	33.805		3030	61.178		3030	97.228
3031	39.983		3031	34.925		3031	41.125		3031	33.896		3031	60.893		3031	97.233
3032	40.409		3032	34.902		3032	41.195		3032	33.919		3032	60.723		3032	97.154
3033	40.442		3033	35.038		3033	41.23		3033	34.207		3033	61.151		3033	97.353
3034	40.19		3034	34.813		3034	41.75		3034	34.275		3034	60.795		3034	96.946
3035	40.386		3035	34.648		3035	41.097		3035	33.971		3035	60.942		3035	97.21
3036	39.939		3036	34.578		3036	41.273		3036	34.198		3036	61.251		3036	97.399
3037	40.283		3037	34.825		3037	40.739		3037	34.25		3037	60.973		3037	97.114
3038	40.161		3038	34.634		3038	41.403		3038	33.918		3038	60.829		3038	97.188
3039	39.978		3039	34.702		3039	41.217		3039	33.627		3039	61.076		3039	97.458
3040	40.31		3040	34.504		3040	41.126		3040	34.258		3040	61.168		3040	96.989
3041	40.501		3041	34.758		3041	41.351		3041	34.158		3041	60.908		3041	97.024
3042	40.456		3042	34.604		3042	41.124		3042	34.148		3042	60.846		3042	96.92
3043	40.062		3043	34.162		3043	41.262		3043	33.947		3043	61.398		3043	97.048
3044	40.093		3044	34.004		3044	41.137		3044	34.324		3044	61.176		3044	97.104
3045	40.01		3045	33.084		3045	41.13		3045	33.903		3045	61.049		3045	96.876
3046	40.233		3046	33.119		3046	41.076		3046	33.962		3046	60.918		3046	96.872
3047	40.083		3047	33.281		3047	41.05		3047	33.869		3047	60.916		3047	97.39
3048	40.11		3048	32.867		3048	40.959		3048	33.995		3048	61.359		3048	96.727
3049	40.267		3049	33.426		3049	41.27		3049	34.209		3049	60.963		3049	97.211
3050	39.74		3050	33.403		3050	41.092		3050	34.046		3050	60.826		3050	97.103
3051	39.998		3051	33.763		3051	40.906		3051	34.01		3051	61.072		3051	97.048
3052	39.934		3052	34.388		3052	41.121		3052	34.104		3052	60.919		3052	96.828
3053	39.963		3053	34.571		3053	41.443		3053	33.631		3053	60.859		3053	96.671
3054	40.012		3054	34.561		3054	41.212		3054	33.975		3054	60.885		3054	96.114
3055	40.178		3055	34.792		3055	41.361		3055	33.786		3055	61.151		3055	95.988
3056	40.108		3056	34.679		3056	41.437		3056	33.822		3056	60.813		3056	95.759
3057	40.25		3057	34.89		3057	41.091		3057	34.279		3057	61.114		3057	95.527
3058	40.262		3058	34.872		3058	41.101		3058	34.048		3058	60.974		3058	95.675
3059	40.03		3059	35.257		3059	41.092		3059	34.044		3059	61.197		3059	95.805
3060	40.094		3060	35.015		3060	41.197		3060	33.858		3060	61.351		3060	95.745
3061	39.98		3061	34.782		3061	40.894		3061	33.852		3061	60.828		3061	96.432
3062	39.961		3062	35.009		3062	41.037		3062	34.279		3062	61.094		3062	96.837
3063	40.263		3063	34.921		3063	41.51		3063	33.939		3063	61.181		3063	97.119
3064	40.045		3064	34.826		3064	41.14		3064	33.686		3064	60.946		3064	97.235
3065	40.643		3065	34.846		3065	41.118		3065	34.247		3065	61.035		3065	97.088
3066	40.071		3066	34.894		3066	41.514		3066	34.015		3066	61.207		3066	97.422
3067	40.074		3067	35.299		3067	41.425		3067	34.195		3067	60.849		3067	97.425
3068	40.296		3068	34.759		3068	40.828		3068	33.888		3068	61.048		3068	97.1
3069	40.145		3069	34.934		3069	40.974		3069	34.112		3069	61.155		3069	97.097
3070	40.243		3070	34.929		3070	41.296		3070	34.077		3070	61.11		3070	97.124
3071	40.345		3071	35.007		3071	40.986		3071	33.991		3071	60.945		3071	96.948
3072	40.223		3072	34.864		3072	41.181		3072	34.068		3072	60.944		3072	97.226
3073	39.958		3073	34.821		3073	41.286		3073	34.09		3073	61.284		3073	97.289
3074	40.17		3074	34.782		3074	41.308		3074	34.194		3074	61.062		3074	97.299
3075	40.053		3075	35.101		3075	41.257		3075	33.713		3075	61.037		3075	97.079
3076	39.909		3076	34.967		3076	41.358		3076	34.016		3076	61.039		3076	97.098
3077	40.113		3077	35.169		3077	41.044		3077	34.214		3077	60.911		3077	97.14
3078	40.031		3078	34.748		3078	41.278		3078	34.247		3078	60.991		3078	97.334
3079	39.959		3079	34.924		3079	40.995		3079	33.775		3079	61.137		3079	97.032
3080	39.706		3080	34.712		3080	41.183		3080	34.023		3080	60.858		3080	96.95
3081	39.634		3081	35.013		3081	41.386		3081	34.072		3081	61.072		3081	96.872
3082	39.709		3082	35.136		3082	40.948		3082	34.445		3082	60.658		3082	97.114
3083	39.408		3083	34.785		3083	41.35		3083	33.977		3083	60.823		3083	97.003
3084	39.07		3084	34.969		3084	40.662		3084	34.124		3084	60.715		3084	97.164
3085	38.036		3085	34.965		3085	41.362		3085	33.759		3085	60.874		3085	97.187
3086	37.825		3086	34.859		3086	41.443		3086	34.006		3086	60.844		3086	97.18
3087	37.758		3087	34.901		3087	41.173		3087	33.759		3087	60.664		3087	97.075
3088	37.408		3088	35.157		3088	41.113		3088	33.935		3088	60.374		3088	97.124
3089	37.897		3089	34.924		3089	41.086		3089	34.122		3089	59.765		3089	97.377
3090	38.249		3090	34.935		3090	40.939		3090	33.977		3090	59.572		3090	97.271
3091	38.201		3091	34.934		3091	41.085		3091	33.835		3091	59.145		3091	96.958
3092	39.238		3092	34.873		3092	41.212		3092	33.877		3092	58.495		3092	96.908
3093	39.43		3093	34.991		3093	40.98		3093	33.753		3093	57.8		3093	97.208
3094	39.655		3094	34.81		3094	41.089		3094	34.053		3094	57.642		3094	97.143
3095	39.814		3095	34.841		3095	41.279		3095	33.604		3095	57.792		3095	96.98
3096	39.843		3096	34.905		3096	41.034		3096	34.044		3096	57.605		3096	96.803
3097	40.298		3097	34.925		3097	41.194		3097	33.922		3097	57.966		3097	97.173
3098	40.071		3098	34.746		3098	41.243		3098	34.03		3098	59.041		3098	97.112
3099	40.136		3099	35		3099	41.279		3099	33.742		3099	59.324		3099	97.262
3100	40.16		3100	34.876		3100	41.166		3100	34.02		3100	59.979		3100	97.096
3101	40.182		3101	34.914		3101	40.834		3101	33.984		3101	60.141		3101	97.125
3102	40.383		3102	34.97		3102	41.223		3102	33.995		3102	60.403		3102	97.263
3103	39.92		3103	35.071		3103	41.318		3103	34.26		3103	60.59		3103	96.968
3104	40.289		3104	35.196		3104	41.19		3104	33.875		3104	60.889		3104	96.951
3105	39.927		3105	34.916		3105	41.479		3105	34.108		3105	61.033		3105	97.154
3106	39.86		3106	34.921		3106	41.24		3106	34.075		3106	60.919		3106	97.164
3107	39.878		3107	34.8		3107	41.074		3107	34.083		3107	60.98		3107	97.038
3108	40.02		3108	35.166		3108	41.127		3108	33.763		3108	60.618		3108	96.947
3109	39.973		3109	34.979		3109	41.251		3109	34.147		3109	60.621		3109	97.03
3110	40.03		3110	35.208		3110	41.101		3110	33.961		3110	60.963		3110	97.234
3111	40.145		3111	35.064		3111	41.45		3111	34.042		3111	60.953		3111	97.204
3112	40.275		3112	35.16		3112	41.036		3112	34.228		3112	61.144		3112	97.18
3113	40.262		3113	35.241		3113	41.519		3113	34.283		3113	61.007		3113	97.212
3114	40.088		3114	35.133		3114	40.824		3114	33.977		3114	61.128		3114	97.057
3115	40.584		3115	34.927		3115	41.194		3115	33.91		3115	60.838		3115	97.119
3116	40.112		3116	34.961		3116	41.043		3116	34.114		3116	60.949		3116	96.99
3117	40.35		3117	34.998		3117	41.176		3117	34.173		3117	60.986		3117	96.987
3118	40.275		3118	34.902		3118	41.004		3118	33.944		3118	61.206		3118	96.972
3119	40.299		3119	34.849		3119	41.017		3119	34.03		3119	61.112		3119	96.946
3120	40.144		3120	34.956		3120	41.294		3120	34.143		3120	61.098		3120	97.124
3121	40.152		3121	34.99		3121	41.224		3121	34.051		3121	60.95		3121	97.106
3122	40.501		3122	35.092		3122	41.004		3122	34.321		3122	60.961		3122	97.142
3123	40.137		3123	34.966		3123	41.029		3123	34.575		3123	60.919		3123	97.262
3124	40.232		3124	34.985		3124	41.181		3124	33.877		3124	61.182		3124	97.261
3125	40.444		3125	35.078		3125	41.222		3125	34.228		3125	61.186		3125	97.202
3126	40.423		3126	35.031		3126	41.381		3126	33.642		3126	61.104		3126	97.051
3127	40.209		3127	35.034		3127	41.268		3127	34.079		3127	61.173		3127	97.267
3128	39.88		3128	34.933		3128	41.335		3128	34.007		3128	61.325		3128	97.134
3129	40.596		3129	35.117		3129	41.207		3129	34.449		3129	60.958		3129	97.186
3130	40.003		3130	35.21		3130	41.161		3130	34.228		3130	61.142		3130	97.226
3131	40.157		3131	34.892		3131	41.057		3131	34.292		3131	61.27		3131	97.015
3132	40.405		3132	34.895		3132	41.389		3132	34.036		3132	61.065		3132	97.32
3133	40.068		3133	34.949		3133	41.017		3133	33.88		3133	60.948		3133	97.123
3134	40.601		3134	34.988		3134	41.277		3134	34.253		3134	60.945		3134	97.234
3135	40.228		3135	34.88		3135	41.285		3135	33.862		3135	61.251		3135	97.13
3136	40.114		3136	35.109		3136	41.206		3136	33.71		3136	61.096		3136	97.16
3137	39.98		3137	34.949		3137	41.199		3137	34.169		3137	61.039		3137	97.254
3138	40.388		3138	34.885		3138	41.466		3138	34.017		3138	61.202		3138	97.344
3139	40.062		3139	34.774		3139	41.12		3139	34.135		3139	61.188		3139	97.278
3140	40.788		3140	34.925		3140	41.303		3140	34.125		3140	61.225		3140	97.28
3141	40.357		3141	34.841		3141	40.846		3141	33.87		3141	61.353		3141	97.478
3142	40.197		3142	35.079		3142	41.164		3142	33.942		3142	60.976		3142	97.043
3143	40.451		3143	34.955		3143	41.297		3143	33.821		3143	60.992		3143	97.185
3144	40.204		3144	34.769		3144	41.244		3144	33.982		3144	61.063		3144	97.17
3145	40.112		3145	35.081		3145	41.373		3145	33.818		3145	61.014		3145	97.144
3146	40.508		3146	35.067		3146	41.536		3146	34.026		3146	60.962		3146	97.283
3147	40.148		3147	35.048		3147	41.83		3147	34.171		3147	61.124		3147	97.454
3148	40.322		3148	35.066		3148	41.136		3148	34.318		3148	61.198		3148	97.194
3149	40.137		3149	34.887		3149	41.297		3149	34.168		3149	61.103		3149	96.954
3150	40.168		3150	34.989		3150	41.443		3150	34.114		3150	61.373		3150	97.468
3151	40.303		3151	35.005		3151	41.349		3151	34.105		3151	61.054		3151	97.197
3152	40.41		3152	35.079		3152	41.079		3152	34.174		3152	60.927		3152	97.257
3153	40.239		3153	35.151		3153	41.506		3153	34.064		3153	61.2		3153	97.11
3154	40.41		3154	34.918		3154	41.241		3154	33.897		3154	61.02		3154	97.239
3155	40.37		3155	34.988		3155	41.449		3155	34.283		3155	61.032		3155	97.129
3156	40.223		3156	35.125		3156	41.31		3156	33.813		3156	61.098		3156	97.152
3157	40.328		3157	35.076		3157	41.315		3157	34.173		3157	61.061		3157	97.079
3158	40.481		3158	34.994		3158	41.601		3158	34.373		3158	61.329		3158	97.413
3159	40.145		3159	35.132		3159	41.757		3159	34.117		3159	61.056		3159	97.261
3160	39.888		3160	34.872		3160	41.304		3160	34.146		3160	61.188		3160	97.307
3161	40.299		3161	35.158		3161	41.241		3161	34.031		3161	61.144		3161	97.376
3162	40.35		3162	35.149		3162	41.461		3162	34.419		3162	61.296		3162	97.354
3163	40.469		3163	35.164		3163	41.263		3163	33.944		3163	61.361		3163	97.549
3164	40.194		3164	35.019		3164	41.33		3164	34.031		3164	60.97		3164	97.38
3165	40.524		3165	34.982		3165	41.316		3165	34.547		3165	61.274		3165	97.27
3166	40.063		3166	35.216		3166	41.547		3166	33.964		3166	61.31		3166	97.629
3167	40.018		3167	34.989		3167	41.346		3167	34.001		3167	61.349		3167	97.341
3168	40.221		3168	35.079		3168	41.212		3168	34.019		3168	61.271		3168	97.23
3169	40.251		3169	34.961		3169	41.199		3169	34.227		3169	61.41		3169	97.292
3170	40.31		3170	35.218		3170	41.146		3170	34.18		3170	61.46		3170	97.227
3171	40.214		3171	34.952		3171	41.401		3171	34.147		3171	61.207		3171	97.278
3172	40.463		3172	35.078		3172	41.279		3172	34.337		3172	61.275		3172	97.427
3173	40.398		3173	34.935		3173	41.381		3173	34.058		3173	61.447		3173	97.458
3174	40.383		3174	35.171		3174	41.371		3174	33.899		3174	61.283		3174	97.411
3175	40.41		3175	34.949		3175	41.013		3175	34.191		3175	61.355		3175	97.579
3176	40.277		3176	34.955		3176	41.031		3176	33.844		3176	61.156		3176	97.489
3177	40.38		3177	35.176		3177	41.626		3177	34.289		3177	61.312		3177	97.34
3178	40.63		3178	34.993		3178	41.333		3178	34.023		3178	61.233		3178	97.311
3179	40.264		3179	34.873		3179	41.061		3179	34.575		3179	61.337		3179	97.53
3180	40.305		3180	34.942		3180	41.586		3180	34.144		3180	61.23		3180	97.228
3181	40.19		3181	34.881		3181	41.219		3181	34.04		3181	61.176		3181	97.352
3182	40.358		3182	34.909		3182	41.247		3182	33.904		3182	60.938		3182	97.31
3183	40.466		3183	35.322		3183	41.232		3183	34.203		3183	61.211		3183	97.259
3184	40.567		3184	35.278		3184	41.318		3184	34.327		3184	61.52		3184	97.414
3185	40.332		3185	35.109		3185	41.099		3185	34.34		3185	61.202		3185	97.044
3186	40.363		3186	34.79		3186	41.379		3186	34.311		3186	61.431		3186	97.409
3187	40.361		3187	34.979		3187	41.202		3187	34.161		3187	61.3		3187	97.3
3188	40.45		3188	35.239		3188	41.462		3188	34.148		3188	61.327		3188	97.42
3189	40.309		3189	35.072		3189	41.297		3189	34.289		3189	61.059		3189	97.414
3190	40.537		3190	34.805		3190	41.428		3190	33.992		3190	61.558		3190	97.375
3191	40.39		3191	34.772		3191	41.534		3191	33.965		3191	61.421		3191	97.292
3192	40.476		3192	35.369		3192	41.239		3192	34.228		3192	61.333		3192	97.277
3193	40.229		3193	34.798		3193	41.586		3193	34.295		3193	61.303		3193	97.186
3194	40.337		3194	35.199		3194	41.18		3194	34.308		3194	61.565		3194	97.254
3195	40.272		3195	35.008		3195	41.504		3195	34.209		3195	61.292		3195	97.021
3196	40.339		3196	35.078		3196	41.046		3196	34.025		3196	61.887		3196	97.244
3197	40.349		3197	35.054		3197	41.597		3197	34.086		3197	61.506		3197	97.465
3198	40.155		3198	35.321		3198	41.333		3198	34.515		3198	61.291		3198	97.426
3199	40.194		3199	35.122		3199	41.266		3199	34.203		3199	61.358		3199	97.62
3200	40.416		3200	35.114		3200	41.12		3200	34.246		3200	61.601		3200	97.36

## Sheet: Figure 2 (a)
The number of NV per spot	Probability(%)	Poisson
0		73.9191
1	22.3313	22.3383
2	3.42909	3.37531
3	0.126483	0.340006
4	0	0.0256874

## Sheet: Figure 2 (b)
This work			Pezzagna, S., New J. Phys. (2010) ref.18			Fávaro de Oliveira, F., Nat., commun. (2017) ref.25			Jakobi, I., J. Phys. (2016) ref.39
Energy (eV)	Yield (%)		Energy (eV)	Yield (%)		Energy (eV)	Yield (%)		Energy (eV)	Yield (%)
7700	7.4		1500	0.035		2500	0.3		20000	6.5
			2000	0.1		5000	0.6		30000	8
			2500	0.18		9800	1		40000	9
			3000	0.28					100000	18
			4000	0.35
			5000	0.8
			10000	2.5
			2000000	35
			20000000	45

## Sheet: Figure 2 (c)
List of T2							Histgram
single		double		triple			T2(µs)	single	double	triple
Label	T2(us)	Label	T2(us)	Label	T2(us)		0-20	13	10	1
NV83	219.167	NV470	25.308	NV22	207.71		20-40	4	5	4
NV689	110.453	NV470	11.427	NV335	322.8		40-60	5	2	1
NV690	2.365	NV476	1.844	NV335	33.703		60-80	1	1	0
NV691	15.309	NV476	8.168	NV343	2		80-100	2	2	2
NV692	112.711	NV483	166.782	NV343	20.864		100-120	4	1	0
NV693	48.264	NV483	13.371	NV371	411.5		120-140	1	0	2
NV694	2.565	NV486	48.315	NV371	296.173		140-160	2	0	1
NV695	48.979	NV486	91.54	NV397	23.857		160-180	1	2	1
NV696	146.204	NV490	12.23	NV397	168.673		180-200	1	0	1
NV697	28.869	NV490	2.394	NV441	278.6		200-220	1	1	1
NV698	120.813	NV496	38	NV441	90.4		220-240	0	1	0
NV699	23.856	NV496	257.9	NV441	285.5		240-260	2	1	0
NV700	85.2	NV499	103.6	NV462	142.59		260-280	0	0	1
NV701	15.551	NV499	173.4	NV462	194.083		280-300	0	0	2
NV702	104.819	NV500	35.1	NV463	43.048		300-320	0	0	0
NV703	143.007	NV500	217	NV463	37.288		320-340	0	0	1
NV704	56.318	NV507	13.6	NV498	125.983		340-360	0	0	0
NV705	74.225	NV507	5.9	NV498	127.348		360-380	0	0	0
NV706	11.407	NV510	86.2	NV498	92.929		380-400	0	0	0
NV707	42.171	NV510	65.8	NV509			400-420	0	0	1
NV708	56.948	NV511	221.3	NV509			420-440	1	0	0
NV709	31.649	NV511	44.8	NV509			440-460	0	0	0
NV710	6.803	NV513	14.1				460-480	0	0	0
NV711	2.301	NV513	5				480-500	0	0	0
NV712	103.585	NV21	31				500-	0	0	0
NV713	13.69	NV21	28
NV714	2.083
NV715	4.009
NV716	22.304
NV717	255.35
NV718	165.731
NV719	183.1
NV720	89.6
NV721	1.8
NV722	2.8
NV723	428
NV724	241
NV725	0.5

## Sheet: Figure 2 (d)
energy(eV)	T2(us)	Reference
7780	428	This work
10000000	2000	Yamamoto, T., Phys. Rev. B (2013) ref.4
10000	650	Yamamoto, T., Phys. Rev. B (2013) ref.31
30000	420	Jakobi, I., J. Phys. (2016) ref.25
6000	94	Appel, P., Rev. Sci. Instrum. (2016) ref.40
2500	13	Fávaro de Oliveira, F., Appl. Phys. Lett. (2015) ref.41
2500	51	Romach, Y., Phys. Rev. Lett. (2015) ref.42
1200	6	Yamano, H., Jpn. J. Appl. Phys. (2017) ref. 43
10000	95	Yamano, H., Jpn. J. Appl. Phys. (2017) ref. 43

## Sheet: Figure 3 (d)
NV441A				NV441B				NV441C
tau (micro-s])	Intensity(a.u)	Fitting curve		tau (micro-s])	Intensity(a.u)	Fitting curve		tau (micro-s])	Intensity(a.u)	Fitting curve
0.002	0.0615797	0.0620763		0.002	0.0600318	0.0687164		0.002	0.0518285	0.0623506
10.002	0.0478764	0.0598878		5.002	0.049435	0.0650204		10.002	0.0687944	0.0602046
20.002	0.0618393	0.0577765		10.002	0.0738602	0.0615232		20.002	0.053396	0.0581325
30.002	0.0497624	0.0557396		15.002	0.0590722	0.058214		30.002	0.0550081	0.0561316
40.002	0.0642963	0.0537745		20.002	0.060666	0.0550829		40.002	0.0573833	0.0541997
50.002	0.045224	0.0518787		25.002	0.0545951	0.0521201		50.002	0.0549479	0.0523342
60.002	0.0398142	0.0500497		30.002	0.0509198	0.0493168		60.002	0.0512071	0.050533
70.002	0.0566318	0.0482852		35.002	0.0448985	0.0466642		70.002	0.0532861	0.0487937
80.002	0.0468685	0.0465829		40.002	0.0585713	0.0441543		80.002	0.0430099	0.0471144
90.002	0.055501	0.0449406		45.002	0.0451289	0.0417793		90.002	0.0541062	0.0454928
100.002	0.0504382	0.0433562		50.002	0.0414739	0.0395322		100.002	0.0404819	0.043927
110.002	0.0460473	0.0418277		55.002	0.0388158	0.0374059		110.002	0.0396412	0.0424151
120.002	0.0469458	0.0403531		60.002	0.03256	0.0353939		120.002	0.032618	0.0409553
130.002	0.0255974	0.0389304		65.002	0.0340521	0.0334902		130.002	0.0424249	0.0395457
140.002	0.0404183	0.0375579		70.002	0.0310744	0.0316889		140.002	0.0305322	0.0381846
150.002	0.0303367	0.0362338		75.002	0.0303704	0.0299844		150.002	0.043719	0.0368703
160.002	0.0427877	0.0349564		80.002	0.030975	0.0283717		160.002	0.0301221	0.0356013
170.002	0.0378107	0.033724		85.002	0.0251103	0.0268456		170.002	0.0376371	0.034376
180.002	0.0326543	0.0325351		90.002	0.0221889	0.0254017		180.002	0.0355011	0.0331928
190.002	0.032038	0.031388		95.002	0.0200099	0.0240354		190.002	0.0340136	0.0320504
200.002	0.0390312	0.0302815		100.002	0.0166255	0.0227426		200.002	0.0345226	0.0309473
210.002	0.0179288	0.0292139		105.002	0.0186491	0.0215194		210.002	0.0324722	0.0298821
220.002	0.0311436	0.028184		110.002	0.0129148	0.0203619		220.002	0.0300472	0.0288536
230.002	0.0303948	0.0271903		115.002	0.0221197	0.0192667		230.002	0.0374518	0.0278606
240.002	0.0227693	0.0262317						240.002	0.0245577	0.0269016
250.002	0.0268855	0.0253069						250.002	0.031574	0.0259757
260.002	0.0164146	0.0244147						260.002	0.0245631	0.0250817
270.002	0.0196752	0.023554						270.002	0.02422	0.0242184
280.002	0.0300073	0.0227236						280.002	0.0309065	0.0233849
290.002	0.0128111	0.0219225						290.002	0.021619	0.02258
300.002	0.0252787	0.0211496						300.002	0.0152605	0.0218029
310.002	0.0228435	0.020404						310.002	0.015276	0.0210524
320.002	0.0291257	0.0196846						320.002	0.0220732	0.0203279
330.002	0.0186567	0.0189907						330.002	0.0161833	0.0196282
340.002	0.00860566	0.0183211						340.002	0.0194946	0.0189526
350.002	0.0157421	0.0176752						350.002	0.010553	0.0183003
360.002	0.00938478	0.0170521						360.002	0.0219675	0.0176705
370.002	0.00889974	0.0164509						370.002	0.00929749	0.0170623
380.002	0.0255872	0.0158709						380.002	0.0234406	0.016475
390.002	0.0121478	0.0153114						390.002	0.00662708	0.015908

## Sheet: Figure 3 (e)
DEER(NVA-NVC)_sensor:NVA				DEER(NVC-NVB)_sensor:NVC				DEER(NVA-NVB)_sensor:NVA
tau [micro-s]	Intensity(a.u.)	Fitting curve		tau [micro-s]	Intensity(a.u.)	Fitting curve		tau [micro-s]	Intensity(a.u.)	Fitting curve
0.001	0.867639	0.877103		0.001	0.873118	0.875875		0.001	0.843466	0.845163
1.501	0.889472	0.891453		2.401	0.878701	0.879725		2.601	0.85225	0.844026
3.001	0.904963	0.905769		4.801	0.879195	0.885374		5.201	0.845424	0.842933
4.501	0.921847	0.916552		7.201	0.888301	0.89209		7.801	0.835508	0.841889
6.001	0.918762	0.921172		9.601	0.909797	0.898998		10.401	0.841262	0.840901
7.501	0.909977	0.918502		12.001	0.90649	0.905198		13.001	0.84267	0.839973
9.001	0.906013	0.909202		14.401	0.901358	0.909876		15.601	0.837405	0.839112
10.501	0.895322	0.895548		16.801	0.909583	0.912418		18.201	0.843343	0.838322
12.001	0.887887	0.88088		19.201	0.92133	0.912486		20.801	0.829601	0.837608
13.501	0.863183	0.868782		21.601	0.90722	0.910064		23.401	0.835263	0.836974
15.001	0.865347	0.862208		24.001	0.902582	0.905462		26.001	0.831437	0.836423
16.501	0.864511	0.862761		26.401	0.897557	0.899274		28.601	0.838354	0.835959
18.001	0.87471	0.870299		28.801	0.893627	0.892305		31.201	0.829264	0.835584
19.501	0.88793	0.882977		31.201	0.882245	0.885462		33.801	0.828009	0.835301
21.001	0.896264	0.897692		33.601	0.880527	0.87964		36.401	0.836426	0.83511
22.501	0.91107	0.910848		36.001	0.880956	0.875602		39.001	0.839395	0.835014
24.001	0.925703	0.919232		38.401	0.87737	0.873881		41.601	0.839701	0.835012
25.501	0.919704	0.920799		40.801	0.876597	0.874707		44.201	0.83814	0.835105
27.001	0.915312	0.91517		43.201	0.882782	0.87798		46.801	0.836977	0.835292
28.501	0.901557	0.903727		45.601	0.884671	0.88328		49.401	0.846067	0.835572
30.001	0.891744	0.88927		48.001	0.888988	0.889918		52.001	0.836518	0.835943
31.501	0.87486	0.875332		50.401	0.89717	0.897033		54.601	0.82504	0.836404
33.001	0.864147	0.86532		52.801	0.908101	0.903696		57.201	0.836977	0.836951
34.501	0.859433	0.861677		55.201	0.906254	0.909035		59.801	0.835508	0.837582
36.001	0.859048	0.865287		57.601	0.909669	0.91235		62.401	0.845761	0.838293
37.501	0.875267	0.875264		60.001	0.916455	0.913201		65.001	0.840711	0.83908
39.001	0.887544	0.889165		62.401	0.918259	0.911472		67.601	0.836977	0.839938
40.501	0.907706	0.903591		64.801	0.906361	0.90738		70.201	0.842731	0.840863
42.001	0.916983	0.915017		67.201	0.902539	0.901453		72.801	0.852893	0.841849
43.501	0.91829	0.920653		69.601	0.896247	0.894461		75.401	0.839548	0.842891
45.001	0.92324	0.919126		72.001	0.889761	0.887314		78.001	0.844506	0.843982
46.501	0.909806	0.910816		74.401	0.872645	0.880945		80.601	0.842241	0.845117
48.001	0.902649	0.897757		76.801	0.871271	0.876188		83.201	0.848516	0.846289
49.501	0.888487	0.883143		79.201	0.873891	0.873669		85.801	0.845577	0.847491
51.001	0.867147	0.870547		81.601	0.874879	0.873723		88.401	0.842333	0.848716
52.501	0.86509	0.863044		84.001	0.876618	0.876351		91.001	0.846251	0.849958
54.001	0.86629	0.862464		86.401	0.880784	0.881215		93.601	0.85075	0.85121
55.501	0.874024	0.868943		88.801	0.891715	0.887687		96.201	0.853719	0.852463
57.001	0.88448	0.880894		91.201	0.892961	0.894927		98.801	0.847842	0.853712
58.501	0.8932	0.895392		93.601	0.89513	0.901989		101.401	0.854515	0.854948
60.001	0.912269	0.908893						104.001	0.85629	0.856166
61.501	0.918697	0.918099						106.601	0.855372	0.857357
63.001	0.92324	0.920764						109.201	0.859014	0.858516
64.501	0.913555	0.916242						111.801	0.85479	0.859635
66.001	0.906527	0.905642						114.401	0.856688	0.860708
67.501	0.896329	0.89156						117.001	0.867982	0.86173
69.001	0.870703	0.877438						119.601	0.859534	0.862693
70.501	0.871839	0.866727						122.201	0.872787	0.863593
72.001	0.860419	0.862041						124.801	0.868135	0.864425
73.501	0.859412	0.864521						127.401	0.870614	0.865184
75.001	0.869589	0.873556						130.001	0.870492	0.865865
76.501	0.889622	0.886932						132.601	0.867982	0.866465
78.001	0.898514	0.90138						135.201	0.869328	0.86698
79.501	0.916233	0.913368						137.801	0.861952	0.867407
81.001	0.917005	0.919968						140.401	0.861891	0.867744
82.501	0.911412	0.919573						143.001	0.865686	0.867989
84.001	0.913941	0.912283
85.501	0.899907	0.899886
87.001	0.88478	0.885413
88.501	0.87156	0.872403
90.001	0.86254	0.864033
91.501	0.862669	0.862345
93.001	0.87066	0.867746
94.501	0.875074	0.878912

## Sheet: Figure 3 (f)
DEER(NVC-NVA)_sensor:NVC				DEER(NVB-NVC)_sensor:NVB				DEER(NVB-NVA)_sensor:NVB
tau [micro-s]	Intensity(a.u.)	Fitting curve		tau [micro-s]	Intensity(a.u.)	Fitting curve		tau [micro-s]	Intensity(a.u.)	Fitting curve
0.001	0.882674	0.882848		0.001	0.885745	0.88536		0.001	0.84896	0.846484
1.501	0.879612	0.875852		2.401	0.885321	0.886092		2.401	0.846581	0.847475
3.001	0.879777	0.873815		4.801	0.89157	0.888049		4.801	0.847435	0.848421
4.501	0.885427	0.877278		7.201	0.892541	0.890971		7.201	0.855148	0.849317
6.001	0.883557	0.885255		9.601	0.894511	0.894472		9.601	0.845819	0.850159
7.501	0.887174	0.895518		12.001	0.894624	0.89809		12.001	0.849853	0.850942
9.001	0.913577	0.905213		14.401	0.900807	0.901347		14.401	0.848355	0.851663
10.501	0.919926	0.911658		16.801	0.901656	0.903812		16.801	0.856068	0.852319
12.001	0.917913	0.913084		19.201	0.909375	0.90516		19.201	0.850523	0.852906
13.501	0.915015	0.909118		21.601	0.90355	0.905212		21.601	0.850576	0.853422
15.001	0.906612	0.900885		24.001	0.904615	0.903963		24.001	0.853309	0.853864
16.501	0.896071	0.890683		26.401	0.901005	0.901576		26.401	0.859537	0.854229
18.001	0.883064	0.881348		28.801	0.898687	0.898367		28.801	0.852468	0.854517
19.501	0.865702	0.87546		31.201	0.896566	0.894761		31.201	0.852389	0.854725
21.001	0.875544	0.874634		33.601	0.888158	0.891233		33.601	0.855634	0.854854
22.501	0.881955	0.879076		36.001	0.888224	0.88825		36.001	0.854504	0.854901
24.001	0.886208	0.88753		38.401	0.887131	0.886205		38.401	0.856199	0.854867
25.501	0.894632	0.897637		40.801	0.88518	0.88537		40.801	0.85461	0.854753
27.001	0.905543	0.90659		43.201	0.885086	0.885853		43.201	0.85415	0.854558
28.501	0.908666	0.911916		45.601	0.88715	0.887593		45.601	0.857513	0.854283
30.001	0.908687	0.912156		48.001	0.889827	0.890357		48.001	0.853414	0.853931
31.501	0.901208	0.907267		50.401	0.890147	0.893782		50.401	0.861192	0.853502
33.001	0.894119	0.898627		52.801	0.902118	0.897415		52.801	0.851719	0.852998
34.501	0.878503	0.888646		55.201	0.900468	0.900776		55.201	0.845556	0.852423
36.001	0.884297	0.880095
37.501	0.874393	0.875334
39.001	0.885859	0.875665
40.501	0.881831	0.880973
42.001	0.886866	0.889763
43.501	0.894694	0.899587
45.001	0.912611	0.907718
46.501	0.920666	0.911913
48.001	0.912714	0.911028
49.501	0.899317	0.905332
51.001	0.895701	0.896425
52.501	0.897016	0.886787
54.001	0.870839	0.879093
55.501	0.873921	0.875462
57.001	0.873243	0.876883
58.501	0.883537	0.882938
60.001	0.89003	0.891928
61.501	0.896872	0.901351
63.001	0.913968	0.908595
64.501	0.910454	0.911664
66.001	0.90805	0.909727
67.501	0.900016	0.903344
69.001	0.892393	0.894304
70.501	0.886455	0.885122
72.001	0.876407	0.878341
73.501	0.878523	0.875829
75.001	0.878482	0.878261
76.501	0.887338	0.88494
78.001	0.894797	0.893998
79.501	0.898495	0.902915
81.001	0.90053	0.909222
82.501	0.912735	0.911184
84.001	0.905769	0.908279
85.501	0.899132	0.901334
87.001	0.898516	0.89229
88.501	0.887934	0.883662
90.001	0.871085	0.877837
91.501	0.867263	0.876416
93.001	0.880516	0.879771
94.501	0.889927	0.886952

## Sheet: Figure 4 (a)
Mass(u)	current(pA)
0.000408905	0.01
0.000801411	0
0.00132473	0.05
0.00163544	0.03
0.00320529	0
0.00472602	0.02
0.00529833	-0.01
0.00654103	0.02
0.00791453	0
0.01022	-0.01
0.0119205	-0.03
0.0137517	0.02
0.0157137	-0.01
0.0178065	0.03
0.0200301	0
0.021191	-0.02
0.0236107	0.04
0.0274855	0
0.0302322	0.02
0.0316546	0.01
0.0361179	-0.01
0.0425267	0
0.0459272	0
0.0494586	-0.01
0.0531206	0.02
0.0569135	0.01
0.0608371	-0.06
0.0648915	-0.01
0.0712182	0.02
0.0755995	0.02
0.0801116	-0.03
0.0847544	-0.03
0.0919638	0.01
0.0969336	-0.02
0.102034	0.02
0.10993	-0.03
0.115357	-0.01
0.120915	0.01
0.126604	-0.04
0.132424	0
0.138374	0.03
0.147545	-0.02
0.153823	-0.02
0.160231	0
0.166769	0
0.173439	0
0.190685	0
0.197812	0.01
0.20507	0
0.212459	-0.03
0.219978	-0.02
0.231503	-0.01
0.239349	-0.06
0.247326	0
0.255434	-0.05
0.267841	0.01
0.272042	-0.05
0.280542	-0.03
0.289173	-0.02
0.297935	-0.03
0.302365	-0.02
0.311322	0
0.320411	-0.03
0.343704	0
0.35325	-0.04
0.362927	-0.03
0.367815	0.02
0.372735	-0.04
0.387691	-0.02
0.392742	-0.01
0.402942	-0.01
0.413273	0
0.423734	0.03
0.434326	-0.05
0.439671	0
0.450459	-0.01
0.461378	0.02
0.466887	-0.02
0.478002	-0.04
0.489248	0.01
0.500624	0
0.512131	-0.06
0.517934	-0.01
0.529637	-0.01
0.541472	-0.04
0.553437	-0.01
0.577759	-0.2
0.583921	-0.07
0.596343	0.01
0.608897	-0.07
0.62158	-0.01
0.634395	0.06
0.640852	-0.08
0.653862	-0.01
0.660417	0.01
0.673624	0
0.680276	-0.03
0.693679	0
0.70043	-0.01
0.714029	0.03
0.727759	0
0.74162	-0.03
0.755611	0.01
0.776843	0.01
0.791161	-0.05
0.79837	0
0.812884	-0.02
0.827529	-0.02
0.842305	-0.05
0.857211	0.03
0.864714	-0.03
0.879816	-0.02
0.89505	-0.01
0.902716	-0.01
0.918145	-0.02
0.933705	-0.04
0.941534	-0.02
0.957291	-0.03
0.973178	0.01
0.98117	-0.01
0.989196	-0.05
1.00534	-0.04
1.01347	-0.02
1.02981	-0.04
1.03803	-0.04
1.05457	-0.01
1.05457	-0.04
1.08805	-0.01
1.10498	0.01
1.1135	-0.03
1.13063	-0.01
1.13924	0.05
1.14789	-0.04
1.15656	-0.03
1.17402	0.02
1.1828	-0.05
1.20045	-0.01
1.21823	-0.01
1.22717	-0.06
1.24515	0
1.25419	0
1.26326	-0.05
1.2815	0
1.29067	-0.08
1.32767	-0.05
1.33701	-0.01
1.34637	0.01
1.35577	-0.03
1.37466	-0.02
1.38416	-0.02
1.39369	-0.04
1.41284	0
1.42247	-0.02
1.44182	-0.05
1.45155	0.02
1.4613	-0.02
1.48092	-0.01
1.49077	0.01
1.51058	-0.01
1.53052	-0.03
1.54054	0.02
1.55059	0.02
1.57079	-0.02
1.58094	0.02
1.60134	-0.04
1.62187	0.03
1.64253	-0.01
1.64253	-0.02
1.66332	0.01
1.69475	-0.04
1.70529	-0.04
1.72647	-0.02
1.73711	-0.02
1.74778	-0.01
1.76923	-0.04
1.7908	-0.01
1.80164	-0.06
1.82341	-0.04
1.83434	0
1.84531	-0.05
1.86734	-0.04
1.8784	0.03
1.90063	-0.05
1.91179	0
1.92299	-0.03
1.94548	-0.02
1.97946	-0.04
1.99085	-0.01
2.00227	-0.04
2.01373	-0.01
2.03674	0.01
2.0483	-0.05
2.07151	0
2.08316	-0.01
2.10656	0
2.11832	-0.04
2.14192	0.02
2.15376	-0.02
2.17756	-0.02
2.20149	0.01
2.2135	0.02
2.23762	-0.05
2.24973	0.01
2.27405	-0.03
2.2985	-0.07
2.31078	-0.01
2.33542	-0.01
2.3478	-0.02
2.3602	-0.03
2.38511	-0.04
2.44795	-0.02
2.46062	-0.03
2.48605	-0.02
2.51161	-0.04
2.52444	-0.02
2.55019	-0.01
2.56312	-0.04
2.58908	-0.01
2.6021	-0.02
2.6021	-0.07
2.62825	-0.05
2.64137	-0.01
2.66772	-0.03
2.68094	-0.06
2.6942	-0.02
2.70748	-0.04
2.7208	-0.05
2.74754	-0.05
2.77441	-0.02
2.78789	-0.04
2.80141	-0.05
2.81496	0
2.82854	-0.01
2.8558	-0.03
2.86948	-0.04
2.89694	-0.04
2.92452	-0.02
2.93837	-0.04
2.95224	-0.01
2.98009	-0.03
2.99406	-0.03
3.00807	-0.03
3.03618	-0.04
3.05028	-0.01
3.06442	-0.05
3.07859	-0.02
3.10703	-0.05
3.1213	-0.04
3.14993	-0.02
3.16429	-0.02
3.23661	0
3.25118	0
3.2804	-0.04
3.29506	-0.02
3.30975	-0.03
3.33923	0
3.35402	0
3.3837	-0.02
3.41351	-0.03
3.42847	-0.01
3.44345	0.01
3.47352	-0.03
3.48861	-0.04
3.50373	0.02
3.53406	-0.02
3.54927	-0.02
3.5798	0.01
3.62584	0.01
3.64125	0.02
3.6567	-0.02
3.68768	-0.01
3.70322	-0.01
3.73441	-0.02
3.75005	0.03
3.78143	-0.02
3.79716	-0.05
3.82874	0.01
3.84457	0.02
3.87635	-0.02
3.89228	-0.03
3.92425	0
3.94028	-0.03
3.95634	0.01
3.97244	0
4.00474	-0.05
4.02093	-0.02
4.05342	0.01
4.06971	-0.01
4.1024	-0.01
4.11879	-0.01
4.13522	-0.02
4.16816	0.02
4.21783	-0.02
4.2511	-0.01
4.26779	0.02
4.28451	-0.03
4.30126	0.02
4.31804	0.02
4.35171	-0.02
4.36859	0
4.38551	-0.04
4.41943	0.03
4.43645	-0.02
4.45349	0.02
4.47057	-0.02
4.50483	-0.02
4.522	0
4.53921	-0.04
4.55645	0.01
4.60837	0.02
4.62574	-0.06
4.66059	0.03
4.67806	0.05
4.67806	-0.04
4.69556	-0.05
4.7131	0
4.73066	0.02
4.74827	-0.05
4.7659	-0.01
4.80127	-0.02
4.819	-0.01
4.83676	-0.02
4.87239	-0.02
4.89025	-0.03
4.90815	-0.01
4.92607	0.01
4.94403	-0.02
4.98005	-0.03
4.99811	-0.01
5.03433	-0.01
5.05248	0.02
5.08889	-0.03
5.10715	-0.01
5.16211	0.01
5.19891	0.02
5.21736	-0.04
5.23585	-0.01
5.25436	0.03
5.29149	0.02
5.31011	-0.04
5.32875	0.03
5.36615	0.02
5.40367	-0.01
5.44132	0
5.4602	0.03
5.49805	0.01
5.51702	0
5.55507	0.02
5.57414	-0.01
5.59324	-0.01
5.65075	-0.02
5.66999	-0.02
5.70855	-0.02
5.72789	0
5.76665	-0.01
5.78608	-0.01
5.80555	0.01
5.84457	-0.01
5.86413	-0.03
5.88373	0.02
5.92301	-0.01
5.94271	0.02
5.96243	-0.02
6.00198	-0.02
6.0218	-0.02
6.04166	0
6.08147	0.03
6.12141	-0.02
6.14143	-0.03
6.16148	0.01
6.18157	0.04
6.22183	-0.01
6.24202	-0.04
6.28248	0.02
6.30276	-0.01
6.38421	0.03
6.40466	-0.06
6.44564	-0.04
6.46618	0.01
6.48676	-0.02
6.52801	-0.04
6.56939	0
6.59012	-0.03
6.61089	-0.02
6.65253	-0.03
6.6734	0
6.71524	-0.04
6.73621	0.03
6.77824	-0.05
6.8204	-0.01
6.84153	0.01
6.8627	-0.01
6.969	-0.04
7.01175	0.02
7.03318	-0.02
7.07612	-0.05
7.1192	-0.01
7.14079	-0.02
7.16241	-0.02
7.20575	0
7.22747	-0.02
7.24922	-0.01
7.29282	-0.07
7.31467	0
7.33655	-0.02
7.38041	-0.05
7.40239	0.02
7.44645	-0.1
7.49064	-0.02
7.51278	-0.02
7.53496	-0.04
7.57941	-0.03
7.62399	-0.03
7.64633	-0.04
7.73602	-0.04
7.78106	0.01
7.80362	-0.02
7.82622	-0.02
7.87152	-0.01
7.89422	0
7.91696	-0.01
7.96252	0.03
7.98535	-0.04
8.00821	0
8.05403	-0.01
8.07699	0
8.12301	0
8.14607	0
8.16916	0
8.19229	-0.04
8.23863	-0.01
8.30839	-0.02
8.33171	0.01
8.37845	0.01
8.40187	-0.02
8.4488	0.02
8.47232	0.02
8.49587	0
8.54306	0.01
8.56671	0
8.59039	0.03
8.6141	0.05
8.63785	-0.03
8.68543	0.07
8.70928	-0.01
8.73315	0.02
8.75706	0.04
8.80498	0.04
8.82898	-0.02
8.87709	0.04
8.9012	0.02
8.92533	0.01
8.9495	0.04
8.99794	0
9.04651	0
9.1685	0
9.193	0.01
9.24209	0.02
9.26668	-0.02
9.31597	0.03
9.34066	-0.03
9.39014	0.02
9.41493	0.01
9.46461	-0.03
9.51442	0.01
9.56436	0.04
9.58938	-0.01
9.63952	0
9.66464	-0.05
9.71497	0.05
9.74018	-0.04
9.79071	-0.02
9.86675	-0.01
9.89216	0.01
9.94308	-0.01
9.96859	-0.02
10.0197	0.05
10.071	-0.2
10.0966	0.21
10.1481	-0.22
10.1996	0.17
10.2255	-0.22
10.2514	0.41
10.3032	-0.46
10.3292	0.1
10.3812	-0.17
10.4333	0
10.4595	0.1
10.4856	0.11
10.5118	-0.02
10.5381	-0.15
10.5906	0.23
10.6169	0.07
10.6433	0.04
10.6961	-0.03
10.7226	-0.03
10.7491	-0.04
10.8021	-0.01
10.8287	0.02
10.882	0.01
10.9087	-0.05
10.9354	0
10.9889	0.05
11.0426	0
11.0695	0
11.0964	-0.01
11.1234	-0.02
11.1503	-0.02
11.2044	0.03
11.2315	0.03
11.2857	-0.03
11.3129	0
11.3674	-0.01
11.3946	-0.03
11.504	-0.01
11.5315	-0.01
11.559	-0.03
11.5865	-0.01
11.614	-0.02
11.6692	-0.01
11.6968	0
11.7522	0.07
11.7799	0.09
11.8077	0.41
11.8633	1.8
11.8911	3.77
11.947	4.86
11.9749	5.72
12.0309	6.09
12.059	5.83
12.0871	5.66
12.1152	5.14
12.1716	4.14
12.1998	2.41
12.2563	0.68
12.2846	0.04
12.313	-0.01
12.3983	-0.01
12.4267	0.04
12.4553	-0.01
12.5124	-0.05
12.541	0.03
12.5696	-0.01
12.5983	0.03
12.6558	0
12.6846	-0.02
12.7134	0.01
12.7711	0.06
12.8	0.07
12.8289	0.44
12.8579	0.89
12.9159	1.9
12.945	2.24
12.9741	2.93
13.0616	2.97
13.0909	2.77
13.1201	2.57
13.1788	2.41
13.1788	1.99
13.2081	1.23
13.267	0.44
13.267	0.06
13.2964	0
13.3259	0
13.3554	-0.01
13.385	-0.03
13.4146	0
13.4442	-0.03
13.4739	-0.03
13.5333	0
13.5631	-0.04
13.5929	-0.03
13.6227	-0.01
13.6525	-0.02
13.6824	-0.03
13.7123	-0.01
13.8324	0.01
13.8624	-0.04
13.8926	-0.02
13.9529	0.03
13.9831	0.05
14.0133	0.06
14.0436	-0.01
14.1043	0.06
14.1347	0.03
14.1651	0.01
14.1955	0.02
14.226	-0.02
14.2565	0.03
14.3176	-0.03
14.3482	-0.05
14.4095	-0.02
14.4095	-0.07
14.5634	-0.04
14.5943	-0.01
14.6252	-0.05
14.6561	-0.03
14.7181	-0.02
14.7181	-0.04
14.7802	-0.04
14.8113	0.06
14.8735	0
14.9047	0.07
14.9672	0.08
14.9985	0.07
15.0299	0.08
15.0926	0.05
15.124	0.08
15.1555	0.04
15.2185	0.05
15.25	0.05
15.2816	-0.02
15.3133	-0.03
15.3449	-0.02
15.3766	-0.01
15.4083	0.02
15.5037	-0.03
15.5674	-0.02
15.5993	0.09
15.6313	-0.02
15.6632	0.09
15.6952	0.06
15.7273	0.09
15.7594	0.18
15.7915	0.28
15.8236	0.53
15.8558	0.61
15.9202	0.52
15.9525	0.56
15.9848	0.48
16.0172	0.5
16.0495	0.48
16.0819	0.31
16.1793	0.3
16.2119	0.22
16.2445	0.16
16.2771	0.1
16.3424	-0.03
16.375	0
16.4078	0.01
16.4405	-0.01
16.4733	-0.04
16.5062	-0.04
16.5719	-0.01
16.6049	-0.01
16.6049	-0.02
16.6708	-0.05
16.7038	-0.01
16.7369	0.01
16.77	0
16.8031	0.04
16.8363	0.35
16.8694	0.09
16.9359	-0.04
16.9692	0.06
17.0025	-0.07
17.1027	-0.05
17.1361	0
17.2031	0.01
17.2367	-0.02
17.2703	-0.03
17.3375	0.03
17.3712	-0.04
17.4049	-0.05
17.4724	0.01
17.5062	-0.04
17.5401	-0.02
17.6079	0.02
17.6418	-0.1
17.6758	0
17.7098	0.03
17.7779	-0.05
17.812	-0.02
17.8803	-0.01
17.9487	0
17.983	0.02
18.0516	0
18.086	-0.02
18.1204	-0.01
18.1893	0.01
18.2238	0.01
18.2583	0
18.3275	0
18.3621	0.02
18.3968	0.02
18.4314	-0.01
18.4662	-0.02
18.5009	0.05
18.5357	-0.05
18.6054	-0.03
18.6054	0.03
18.6752	0.02
18.7102	0.01
18.7451	0.05
18.8152	0
18.8152	0.08
18.8854	0.13
18.9206	0.1
18.991	0.13
19.0615	0.05
19.0615	0.11
19.0968	0.12
19.1675	0.09
19.1675	0.07
19.2029	0.03
19.2384	0.03
19.2738	0.03
19.3449	0.03
19.3805	-0.01
19.4161	-0.04
19.4517	0.01
19.4874	-0.01
19.5588	-0.02
19.5946	0
19.6304	-0.02
19.738	-0.01
19.7739	-0.03
19.8099	-0.01
19.8459	0.03
19.8819	-0.02
19.918	-0.04
19.9541	-0.02
19.9902	-0.02
20.0264	0.02
20.0988	0.03
20.1351	-0.04
20.1351	0
20.1714	0.03
20.2441	-0.01
20.2804	-0.02
20.3169	0.07
20.3533	0
20.3898	-0.03
20.4263	0.04
20.4629	-0.01
20.4995	-0.01
20.5361	0.03
20.6829	0.05
20.7197	-0.01
20.7565	0
20.7933	0.01
20.8302	0.03
20.8671	0.02
20.9411	-0.03
20.9411	-0.02
21.0151	-0.02
21.0522	0
21.0893	-0.02
21.1636	-0.01
21.2008	-0.07
21.2381	0.04
21.2753	-0.05
21.3127	0
21.35	-0.02
21.4622	0
21.4997	-0.04
21.5372	-0.02
21.5747	0
21.6123	-0.05
21.6499	0.01
21.6875	-0.05
21.7252	-0.03
21.8006	-0.04
21.8384	0.03
21.8762	-0.04
21.914	-0.04
21.9519	-0.04
22.0277	-0.04
22.0656	0
22.1036	-0.01
22.1416	-0.07
22.1797	0.01
22.2178	-0.04
22.2941	-0.01
22.3323	-0.01
22.3705	0.03
22.4087	-0.02
22.447	-0.02
22.5621	0
22.6005	-0.04
22.6774	0.01
22.7159	-0.03
22.7545	-0.01
22.7931	0
22.8703	-0.01
22.909	-0.03
22.9477	0
23.0252	0
23.064	0.01
23.1029	0.01
23.1807	-0.01
23.2196	0.03
23.2586	0.03
23.2976	0.03
23.3366	0.03
23.4148	0.07
23.4931	0.08
23.5323	0.21
23.6108	1.04
23.6108	2.56
23.6894	4.56
23.7288	4.65
23.7682	6.08
23.8076	7.55
23.8866	9.37
23.9261	11.25
23.9657	12.48
24.0053	11.52
24.0845	11.47
24.1242	10.39
24.164	9.17
24.2037	7.95
24.2435	6.6
24.2435	6.55
24.3232	5.05
24.3631	4.01
24.403	2.09
24.4829	0.52
24.4829	0.14
24.6432	2.8
24.7235	3.96
24.7235	4.71
24.804	5.39
24.8443	7.16
24.8846	8.62
24.9653	9.02
24.9653	9.17
25.0057	10.03
25.0462	11.14
25.0866	9.67
25.1271	9.09
25.1677	8.28
25.2082	7.86
25.2489	7.41
25.2895	6.72
25.3302	16.59
25.4932	7.89
25.534	18.04
25.5749	50.82
25.5749	88.64
25.6158	131.9
25.6977	167.3
25.7387	192.5
25.7797	238.5
25.8619	260.5
25.903	323.1
25.9442	355.8
26.0266	363.6
26.0266	342.7
26.1091	314.9
26.1505	284.1
26.1918	248.4
26.2332	217.8
26.3161	184.5
26.3576	117.7
26.4406	71.08
26.4822	23.87
26.5239	1.26
26.6072	1.66
26.6489	2.14
26.6907	3.97
26.7324	3.09
26.8161	3.15
26.8161	3.72
26.858	4.22
26.8999	4.73
26.9418	5.04
27.0258	5.12
27.0258	4.79
27.1099	4.47
27.1521	4
27.2364	3.53
27.2786	2.93
27.3208	2.55
27.4054	1.32
27.4901	0.46
27.5325	0.02
27.6174	0.09
27.6599	-0.01
27.745	-0.04
27.7876	0.1
27.8302	0
27.9156	0
27.9583	0.03
28.0011	0
28.0439	-0.03
28.1296	0.07
28.1725	-0.01
28.2154	-0.03
28.3014	0.02
28.3444	-0.02
28.3874	-0.01
28.4305	0
28.5168	-0.02
28.56	-0.03
28.6032	0.01
28.6897	0.01
28.7331	-0.03
28.8632	0
28.9501	-0.02
29.0372	-0.02
29.0808	-0.02
29.1244	0.01
29.2117	-0.02
29.2554	-0.03
29.2992	0.06
29.3868	-0.03
29.4306	-0.02
29.5184	0
29.5184	0.03
29.6063	-0.01
29.6503	0.03
29.6943	-0.03
29.7825	-0.03
29.8266	0.06
29.915	-0.02
30.0035	0.01
30.0478	-0.02
30.0921	0.03
30.1365	-0.01
30.2253	-0.02
30.2698	0.01
30.3143	-0.02
30.3588	0.01
30.4034	-0.01
30.4926	0.02
30.5372	-0.01
30.6267	-0.01
30.6714	0.01
30.761	-0.04
30.8059	0.01
30.8508	0
30.9406	-0.02
31.0306	0.01
31.0757	-0.02
31.1208	0
31.1659	0.01
31.2562	-0.01
31.3014	0.02
31.4373	0.02
31.528	0
31.5734	-0.01
31.6643	0
31.7098	0.02
31.7554	-0.01
31.8465	0.02
31.8922	0.01
31.9378	-0.01
32.0293	0
32.0751	0.01
32.1667	-0.01
32.2126	0
32.2585	0.01
32.3044	0
32.3963	0
32.4884	0
32.5807	0
32.6268	0.02
32.7192	-0.01
32.7655	0.02
32.8581	-0.01
32.9509	0
32.9973	-0.01
33.0437	0
33.1368	0
33.1833	0.02
33.2765	0
33.3232	-0.02
33.4166	0.03
33.4633	0.04
33.5101	-0.03
33.5569	0.03
33.6506	-0.05
33.6975	0.07
33.7915	0.01
33.8385	-0.02
33.8855	-0.03
33.9326	-0.01
34.0268	0.07
34.074	-0.03
34.3104	0.3
34.4052	0.03
34.4526	0.25
34.5476	0.97
34.5951	0.17
34.6903	0.05
34.7379	0.05
34.7856	0.05
34.8332	0.04
34.881	0.1
34.9765	-0.01
35.0244	0.08
35.0722	-0.01
35.0722	0.01
35.1201	0
35.216	0
35.264	0.03
35.4082	0.1
35.4082	0.15
35.4563	0.26
35.5526	0.31
35.6008	0.36
35.6491	0.44
35.7457	0.5
35.7457	0.7
35.8424	0.77
35.8908	0.88
35.9393	0.91
36.0363	0.94
36.0848	0.87
36.1334	0.73
36.182	0.67
36.2793	0.57
36.328	0.49
36.3768	0.5
36.4256	0.39
36.5232	0.37
36.5721	0.28
36.621	0.23
36.7189	0.17
36.7679	0.59
36.8169	0.23
36.9642	0.24
36.9642	0.24
37.0134	0.21
37.1118	0.2
37.1118	0.16
37.2104	0.26
37.2597	0.18
37.3091	0.38
37.3585	0.77
37.4079	1.17
37.4574	1.56
37.5069	2.59
37.5564	2.56
37.606	2.6
37.6556	2.7
37.7052	3.03
37.8543	4.23
37.8543	4.75
37.9538	4.98
38.0036	4.98
38.1034	4.61
38.1533	4.24
38.2032	3.98
38.2532	3.7
38.3032	3.61
38.3533	3.1
38.4034	2.99
38.5036	2.78
38.5538	2.55
38.604	2.06
38.7045	1.49
38.7045	1.22
38.7548	0.98
38.8052	1.03
38.8556	1.18
38.9564	1.24
39.0069	1.24
39.0574	1.23
39.1079	1.2
39.1585	1.15
39.3104	2.25
39.3611	3.08
39.4119	3.98
39.4626	4.65
39.5134	4.63
39.5643	5.73
39.6151	5.66
39.666	6.27
39.717	6.9
39.7679	7.61
39.8189	8.74
39.8699	9.6
39.921	9.92
39.9721	9.78
40.0232	9.43
40.0744	8.94
40.1256	9.23
40.2281	7.3
40.2794	6.92
40.3307	6.55
40.4334	6.1
40.4848	5.62
40.5363	5.24
40.5878	5.51
40.6393	4.12
40.6909	3.14
40.7941	2.35
40.8457	2.02
40.8974	1.94
40.9491	1.99
41.0009	1.87
41.0526	1.81
41.1563	1.61
41.2082	1.56
41.2601	1.36
41.312	1.34
41.364	1.23
41.4681	1.18
41.5201	1.81
41.6244	1.05
41.6766	0.81
41.7288	0.57
41.8856	0.5
41.9379	0.42
42.0427	0.49
42.0951	0.43
42.1476	0.43
42.2001	0.36
42.3052	0.36
42.3052	0.26
42.4104	0.3
42.4104	0.35
42.5158	0.25
42.5685	0.24
42.6213	0.28
42.6741	0.24
42.7797	0.19
42.8326	0.2
42.9385	0.23
43.0976	0.19
43.2038	0.19
43.2569	0.16
43.3101	0.14
43.3633	0.14
43.4699	0.14
43.5232	0.08
43.5765	0.12
43.6299	0.09
43.7368	0.03
43.7903	0.08
43.8438	0.03
43.8973	0.01
44.0045	0
44.0582	0
44.1118	0.03
44.1655	-0.03
44.2731	0.01
44.3269	0.02
44.3807	-0.03
44.4885	0.04
44.5424	0.01
44.5964	-0.05
44.6504	0.05
44.8667	-0.06
44.9209	0.02
44.9209	0
45.0293	0.01
45.0836	0.01
45.1379	0.03
45.2466	0
45.301	-0.01
45.3554	0
45.4099	0.06
45.5189	0.04
45.5734	0.01
45.628	0.06
45.6827	0.02
45.7373	0.01
45.8467	0.03
45.9015	0.02
46.0111	0.01
46.0659	-0.01
46.1208	0.03
46.1757	-0.04
46.2307	0.02
46.3407	0.03
46.3957	0.01
46.3957	-0.04
46.5059	0.01
46.5611	0.01
46.6163	0.01
46.6715	0.06
46.782	0.02
46.8926	-0.03
46.948	0.04
47.0034	0.02
47.0589	0.03
47.1143	0.04
47.1698	0.1
47.281	0.17
47.3366	0.25
47.3922	0.38
47.4479	0.44
47.6709	0.55
47.7267	0.65
47.7826	0.7
47.8944	0.96
47.9504	1.03
48.0064	1.14
48.0624	1.11
48.1745	1.08
48.2307	1.08
48.343	0.99
48.3992	1.09
48.4555	0.93
48.5118	0.92
48.5681	0.9
48.6809	0.96
48.7373	0.97
48.8502	1.24
48.9067	1.23
48.9633	1.78
49.0765	1.62
49.1331	2.04
49.1898	2.85
49.3033	3.78
49.3601	4.65
49.4169	5.14
49.4737	5.48
49.5875	6.03
49.6445	6.5
49.7014	7.48
49.7584	8.6
49.8155	9.73
49.8726	11.09
49.9297	12.26
49.9868	13.77
50.1012	13.98
50.1012	12.47
50.2157	12.08
50.273	11.19
50.3303	10.03
50.3877	9.04
50.4451	7.33
50.6175	6.63
50.675	5.98
50.7326	5.38
50.8478	4.52
50.8478	3.55
50.9632	2.67
50.9632	1.88
51.0787	1.2
51.1365	0.79
51.1943	0.61
51.31	0.59
51.3679	0.48
51.4259	0.46
51.4839	0.44
51.5419	0.34
51.6	0.34
51.6581	0.25
51.8907	0.21
51.949	0.18
52.0656	0.16
52.1823	0.07
52.1823	0.04
52.2992	0.13
52.3577	0.11
52.4162	0.05
52.4747	0.08
52.5333	0.08
52.6505	0.06
52.7092	0.08
52.7092	0.07
52.8267	0.05
52.8854	0.07
53.0031	0.07
53.0619	0.06
53.1209	0.07
53.1798	0.03
53.2388	0.12
53.2978	0.06
53.3568	0.17
53.4159	0.05
53.7117	0.03
53.771	0.01
53.8302	0.02
53.8896	0.06
53.9489	0
54.0083	0.03
54.1272	0.03
54.1867	0.04
54.3058	0
54.3058	0.03
54.3654	0.02
54.4847	0.01
54.5443	0
54.6638	0
54.7236	-0.01
54.7834	0.03
54.8433	-0.01
55.143	-0.01
55.2031	0.03
55.2632	0
55.3233	0.04
55.3834	0
55.4436	-0.02
55.564	0.02
55.6243	-0.06
55.6846	0.05
55.8053	0
55.8658	-0.02
55.9262	0.01
56.0472	-0.03
56.1077	-0.04
56.1683	0.01
56.2895	-0.01
56.3502	-0.02
56.4109	0.01
56.4716	-0.01
56.5324	-0.02
56.5932	0.03
56.7149	-0.03
56.7758	0
56.8367	0.01
57.0197	-0.01
57.0808	-0.03
57.1418	0.01
57.203	0
57.2641	-0.02
57.3253	0
57.3865	-0.02
57.5091	0.02
57.5704	0
57.6318	-0.01
57.6932	-0.01
57.7546	0.01
57.816	0.02
57.8775	-0.02
57.939	0.02
58.0622	-0.03
58.1238	-0.03
58.3706	-0.02
58.4323	0.01
58.4942	-0.01
58.556	-0.01
58.6179	0.02
58.7417	-0.03
58.8037	-0.02
58.8657	0.01
58.9278	-0.01
59.0519	0.01
59.1141	0.03
59.1762	0.01
59.2385	0.04
59.3007	0.04
59.363	0.04
59.4876	0.05
59.4876	0.06
59.6124	0.08
59.6748	0.08
59.7373	0.1
59.7998	0.12
59.8623	0.13
59.9874	0.16
60.2382	0.11
60.3009	0.14
60.3637	0.17
60.4265	0.12
60.4894	0.09
60.5523	0.13
60.6152	0.08
60.7411	0.07
60.8042	0.12
60.8672	0.12
60.9934	0.08
61.0566	0.12
61.1198	0.1
61.183	0.12
61.3095	0.14
61.3728	0.16
61.6264	0.23
61.7534	0.19
61.8169	0.2
61.8805	0.24
62.0078	0.22
62.0714	0.28
62.1989	0.27
62.2627	0.19
62.3903	0.28
62.4542	0.26
62.5181	0.22
62.582	0.21
62.646	0.22
62.71	0.31
62.8381	0.24
62.9022	0.27
63.0305	0.48
63.0947	0.79
63.1589	1.17
63.2875	1.46
63.3518	1.71
63.4805	1.85
63.545	1.98
63.8676	2.73
63.9322	3.2
64.0616	3.72
64.191	4.21
64.2558	4.47
64.3206	4.57
64.4504	4.77
64.5153	5.06
64.6452	4.48
64.7102	4.4
64.7753	4.33
64.9055	4.2
64.9706	5.96
65.0358	4.71
65.101	3.96
65.2315	3.53
65.2968	3.24
65.4275	2.44
65.4929	2.25
65.5584	3.3
65.6893	2.58
65.7549	2.48
65.8861	2.21
65.9517	2.35
66.0174	2.49
66.0831	2.53
66.2146	2.39
66.2804	2.21
66.412	2.04
66.4779	1.83
66.5439	1.71
66.6098	1.62
66.7419	1.54
66.874	1.54
66.9401	1.54
67.0725	1.61
67.1387	1.57
67.205	1.46
67.2712	1.34
67.4039	1.14
67.4703	1.02
67.6697	0.71
67.8027	0.63
67.8693	0.99
68.0026	0.64
68.0693	0.5
68.136	0.44
68.2695	0.4
68.3363	0.32
68.4031	0.24
68.5369	0.18
68.6039	0.11
68.7379	0.46
68.872	0.06
68.9391	0.09
69.0734	0.07
69.1406	0.31
69.2751	0.02
69.4097	0.05
69.5445	0.09
69.6794	0.04
69.7469	0
69.8144	0.03
69.9496	0.04
70.0172	0.01
70.1525	0.04
70.2203	0.04
70.288	-0.01
70.4236	0.04
70.4915	0.02
70.6273	0.02
70.6953	0.02
70.8313	0.05
70.8993	0.02
70.9674	-0.01
71.0355	0.04
71.1719	0.01
71.2401	0.07
71.3083	0.05
71.4449	0.04
71.5133	0.11
71.6501	0.08
71.7185	0.1
71.924	0.19
72.0612	0.19
72.1299	0.25
72.1985	0.28
72.336	0.28
72.4047	0.31
72.5424	0.29
72.6113	0.29
72.6802	0.24
72.8181	0.29
72.8871	0.25
72.9561	0.28
73.0943	0.37
73.1634	0.42
73.2325	0.49
73.371	0.53
73.4402	0.57
73.7176	0.58
73.787	0.59
73.8565	0.68
73.926	0.7
73.9955	0.75
74.1346	0.81
74.2043	0.92
74.3436	0.97
74.4133	0.96
74.4831	0.97
74.6227	0.88
74.6925	0.73
74.7624	0.74
74.9023	0.64
74.9723	0.64
75.1123	0.54
75.1824	0.51
75.2525	0.5
75.3928	0.42
75.463	0.38
75.6035	0.33
75.6738	0.23
75.8146	0.19
76.0259	0.11
76.0964	0.08
76.2375	0.08
76.3081	0.11
76.3787	0.08
76.4494	0.07
76.5908	0.07
76.6616	0.06
76.7324	0.06
76.8741	0.04
76.945	0.05
77.0868	0.06
77.1578	0.01
77.2289	0.08
77.371	0.06
77.4421	0.04
77.7982	0.03
77.9409	0.03
78.0123	0.05
78.0837	0.07
78.2267	0.07
78.3697	0.12
78.4413	0.1
78.5846	0.11
78.6562	0.27
78.728	0.14
78.7997	0.19
78.9433	0.23
79.0151	0.16
79.087	0.17
79.2309	0.19
79.2309	0.24
79.3028	0.2
79.4469	0.38
79.5189	0.3
79.591	0.21
79.6632	0.21
79.8076	0.16
79.8798	0.17
80.1691	0.32
80.3139	0.16
80.3863	0.12
80.4588	0.11
80.5314	0.12
80.6765	0.09
80.7492	0.12
80.8945	0.04
80.9672	0.03
81.04	0.03
81.1128	0.06
81.1856	0.07
81.3313	0.02
81.4772	-0.01
81.6232	0.05
81.6963	0.03
81.7694	0.02
82.062	0.04
82.1353	0.03
82.2085	0.09
82.2819	-0.02
82.3552	0.05
82.3552	0.06
82.502	-0.01
82.5754	0.04
82.6489	0.04
82.7224	0.02
82.796	0.06
82.9431	0.02
83.0168	0.03
83.1642	0.06
83.1642	-0.01
83.2379	0.09
83.3117	0.03
83.3855	0.02
83.4593	0.07
83.5332	0.05
83.6071	0
83.681	0.06
83.755	0.06
84.1253	0.09
84.1995	0.08
84.3479	0.07
84.4221	0.12
84.4964	0.03
84.5708	0.1
84.6451	0.06
84.7939	0.05
84.8684	0.1
84.9429	0.08
85.092	0.07
85.1665	0.04
85.3158	0.14
85.3905	0.07
85.4652	0.1
85.6147	0.07
85.6896	0.1
86.0641	0.08
86.1391	0.07
86.2893	0.11
86.3644	0.09
86.4395	0.1
86.5147	0.15
86.6651	0.07
86.7404	0.2
86.8911	0.11
86.9664	0.17
87.0418	0.11
87.1173	0.13
87.2682	0.1
87.3438	0.13
87.4193	0.11
87.5706	0.16
87.5706	0.12
87.6462	0.11
87.7219	0.12
87.8734	0.1
87.9492	0.11
88.0251	0.17
88.1009	0.17
88.2527	0.28
88.4047	0.33
88.4807	0.47
88.6329	0.46
88.709	0.83
88.7851	0.53
88.8613	0.52
88.9375	0.59
89.0901	0.76
89.1664	0.98
89.3191	1.28
89.3956	1.59
89.472	1.87
89.5485	2.08
89.7016	2.28
89.7781	2.51
89.9314	2.74
90.0081	3.21
90.2383	3.23
90.3919	3.28
90.5457	3.18
90.6227	3.12
90.6996	2.91
90.7766	2.84
90.8537	2.56
90.9308	2.43
91.0079	2.29
91.1622	2.05
91.3166	2.02
91.3166	1.95
91.4712	1.86
91.4712	1.87
91.6259	1.85
91.7033	1.69
91.8581	1.67
92.0132	1.51
92.0907	1.35
92.1683	1.26
92.3236	1.12
92.4013	0.99
92.5568	0.89
92.6346	0.75
92.946	0.7
93.024	0.68
93.18	0.56
93.2581	0.55
93.3361	0.49
93.4142	0.49
93.4924	0.51
93.5706	0.44
93.727	0.43
93.8053	0.41
93.962	0.35
94.0404	0.34
94.1188	0.33
94.2757	0.25
94.3542	0.24
94.5113	0.31
94.7472	0.22
94.9047	0.14
94.9834	0.13
95.1411	0.09
95.2199	0.09
95.3778	0.06
95.4567	0.09
95.5357	0.03
95.6148	0.03
95.6938	0.02
95.852	0.09
96.0104	0.05
96.0896	0.02
96.1689	0.01
96.3275	0.05
96.4069	0.07
96.4862	0.09
96.5657	0.05
96.7246	0.04
96.8041	0.1
96.9633	0.07
97.0429	0.08
97.1225	0.08
97.4415	0.1
97.6011	0.1
97.681	0.13
97.7609	0.11
97.8409	0.1
97.9208	0.08
98.0809	0.12
98.161	0.11
98.2411	0.11
98.3212	0.11
98.4014	0.13
98.5618	0.14
98.6421	0.14
98.8028	0.15
98.8028	0.16
98.9635	0.14
99.044	0.15
99.2049	0.12
99.366	0.13
99.4466	0.12
99.5273	0.1
99.6079	0.12
99.6886	0.12
99.7694	0.06
99.8501	0.13
99.9309	0.08
100.093	0.07
100.173	0.05
100.254	0.1
100.335	0.09
100.416	0.01
100.578	0.08
100.66	0.02
100.741	0.04
100.822	0.05
100.903	0.04
100.984	-0.01
101.065	0.03
101.228	0.03
101.309	-0.01
101.391	0.05
101.798	0.06
101.88	0
101.961	0.02
102.125	0.02
102.206	0.04
102.288	0.04
102.37	0.07
102.452	0.07
102.615	0.13
102.697	0.03
102.779	0.07
102.943	0.1
103.025	0.02
103.107	0.11
103.189	0.13
103.272	0.12
103.354	0.09
103.683	0.09
103.765	0.12
103.93	0.1
104.012	0.12
104.095	0.11
104.177	0.14
104.342	0.1
104.425	0.14
104.508	0.14
104.673	0.12
104.756	0.14
104.838	0.15
104.921	0.16
105.087	0.11
105.17	0.13
105.336	0.21
105.419	0.14
105.502	0.14
105.585	0.25
105.751	0.21
105.834	0.23
105.917	0.26
106.084	0.21
106.417	0.28
106.5	0.27
106.584	0.36
106.751	0.35
106.834	0.42
106.918	0.36
107.085	0.4
107.169	0.42
107.253	0.44
107.336	0.42
107.504	0.37
107.588	0.41
107.755	0.38
107.839	0.4
107.923	0.37
108.344	0.23
108.512	0.23
108.596	0.28
108.68	0.18
108.849	0.17
108.933	0.22
109.018	0.1
109.187	0.2
109.271	0.11
109.44	0.08
109.525	0.09
109.609	0.07
109.779	0.1
109.863	0.05
109.863	0.07
110.033	0.05
110.118	0.04
110.203	0.05
110.372	0.01
110.457	0.02
110.542	0.04
110.627	0.02
110.712	0.02
110.798	0.07
111.138	0.05
111.309	0.05
111.394	-0.01
111.479	0.05
111.65	0.01
111.735	0.01
111.821	0.03
111.906	0.02
112.078	0.02
112.163	0.04
112.334	0.05
112.42	-0.01
112.506	0.05
112.677	0
112.763	0.02
112.935	0.04
113.279	0.03
113.451	0.02
113.537	0.01
113.623	0.04
113.709	0.04
113.796	0.04
113.968	0.05
114.055	0.03
114.227	0.07
114.314	0.07
114.4	0.07
114.487	0.08
114.573	0.11
114.746	0.08
114.833	0.11
114.92	0.14
115.006	0.14
115.093	0.16
115.093	0.17
115.266	0.14
115.266	0.18
115.353	0.21
115.44	0.29
115.701	0.23
115.788	0.27
115.875	0.28
116.049	0.25
116.136	0.26
116.223	0.3
116.31	0.35
116.397	0.57
116.485	0.55
116.572	0.5
116.659	0.53
116.747	0.63
116.834	0.74
116.921	0.78
117.009	0.84
117.096	0.89
117.184	0.99
117.446	1.07
117.709	1.16
117.797	1.14
117.885	1.23
117.973	1.2
118.06	1.27
118.148	1.24
118.236	1.23
118.236	1.26
118.412	1.19
118.5	1.19
118.588	1.15
118.676	1.13
118.764	1.08
118.764	1.02
118.852	0.99
118.94	0.99
119.029	0.92
119.117	0.93
119.205	0.8
119.647	0.76
119.647	0.68
119.735	0.67
119.735	0.69
119.735	0.67
119.735	0.66
119.735	0.64
119.735	0.65
119.735	0.66
119.735	0.67
119.824	0.6
119.824	0.62
119.912	0.66
119.912	0.57
120.001	0.55
120.089	0.56
120.178	0.56
120.178	0.5
120.267	0.49
120.267	0.5
120.267	0.48
120.355	0.48
120.444	0.4
120.533	0.32
120.621	0.35
120.71	0.29
120.71	0.23
120.799	0.25
120.888	0.2
120.977	0.18
121.066	0.13
121.066	0.22
121.155	0.07
121.244	0.18
121.422	0.31
121.422	0.12
121.511	0.13
121.6	0.13
121.689	0.1
121.778	0.17
121.957	0.04
121.957	0.07
122.046	0.16
122.135	0.07
122.225	0.07
122.225	0.06
122.314	0.05
122.404	0.04
122.493	0.08
122.583	0.03
122.672	0.03
122.762	0.05
122.941	0.01
122.941	0.03
123.03	0.03
123.12	0.05
123.389	0
123.479	0.06
123.479	0.03
123.659	0.02
123.749	0.03
123.839	0.02
123.929	0.03
124.019	-0.01
124.109	0.04
124.199	0.03
124.379	0.01
124.469	0.01
124.65	0.04
124.74	0.01
124.83	0.02
124.921	0
125.101	0.04
125.192	-0.03
125.373	0.01
125.373	0
125.554	-0.02
125.644	0.02
125.735	0.01
126.098	0.02
126.189	0
126.28	-0.01
126.461	0
126.552	0.03
126.643	0.02
126.734	0.02
126.825	0.05
126.916	0.01
127.007	0.05
127.19	0.05
127.281	0.06
127.281	0.01
127.463	0.07
127.555	-0.03
[truncated: 20 more rows]

[truncated: 15 more sheets: Figure 4 (b), Figure 4 (c), Figure S1 (a), Figure S1 (b), Figure S2, Figure S3 (a), Figure S3 (b), Figure S4(c), Figure S4 (d), Figure S4 (e), Figure S5 (a), Figure S5 (b), Figure S6 (c), Figure S6 (d), Figure S6 (e)]
